# Supplementary material for: 5-[4-(1H-Imidazol-1-yl)phen­yl]-2H-tetra­zole dihydrate
Source: Acta Crystallogr Sect E Struct Rep Online. 2011 May 28;67(Pt 6):o1537. doi: 10.1107/S1600536811019647 (PMC3120333; doi:10.1107/S1600536811019647)
Supplement: Supplementary file 2 [file e-67-o1537-Isup2.hkl]

# 
# h,k,l, Fc-squared, Fo-squared, sigma(Fo-squared) and status flag 
# 
data_I
_shelx_title ' 110506b in P-1' 
_shelx_refln_list_code          4 
_shelx_F_calc_maximum      139.72 
_exptl_crystal_F_000       260.00 
_reflns_d_resolution_high  0.8410 
 
loop_ 
 _symmetry_equiv_pos_as_xyz 
 'x, y, z' 
 '-x, -y, -z' 
 
_cell_length_a     7.4300 
_cell_length_b     8.2285 
_cell_length_c    10.2047 
_cell_angle_alpha  97.011 
_cell_angle_beta   90.813 
_cell_angle_gamma 113.449 
 
_shelx_F_squared_multiplier     1.000 
 
loop_ 
 _refln_index_h 
 _refln_index_k 
 _refln_index_l 
 _refln_F_squared_calc 
 _refln_F_squared_meas 
 _refln_F_squared_sigma 
 _refln_observed_status 
   2   0   0    19521.72    18685.29    494.69 o 
   3   0   0        2.13        6.93      1.65 o 
   4   0   0     1898.82     1864.43     39.03 o 
   5   0   0        7.59       14.39      2.97 o 
   6   0   0      202.39      176.78      9.92 o 
   7   0   0        2.52        1.12      2.73 o 
   8   0   0       34.95       40.62      6.59 o 
  -8   1   0       14.82       16.75      4.68 o 
  -7   1   0        0.01        2.34      2.47 o 
  -6   1   0       85.00       66.86      5.13 o 
  -5   1   0        0.70        2.94      2.01 o 
  -4   1   0      257.48      238.60     12.72 o 
  -3   1   0       25.20       18.00      1.61 o 
  -2   1   0      523.49      391.22     15.09 o 
   1   1   0        4.67        0.50      0.67 o 
   2   1   0     1249.18     1269.61     50.48 o 
   3   1   0        6.50       10.52      2.11 o 
   4   1   0      713.24      717.23     30.21 o 
   5   1   0        9.57       10.89      2.98 o 
   6   1   0      138.53      135.15      8.36 o 
   7   1   0        0.67       -1.14      2.43 o 
  -8   2   0       12.12       10.90      3.91 o 
  -7   2   0        0.71        1.45      2.51 o 
  -6   2   0        0.14       -0.32      1.17 o 
  -5   2   0        2.90        1.13      1.35 o 
  -4   2   0      123.97      118.14      5.97 o 
  -3   2   0       40.02       32.89      2.47 o 
  -2   2   0      324.01      474.16     18.44 o 
   0   2   0      687.20      742.04     20.16 o 
   2   2   0       49.30       39.53      2.88 o 
   3   2   0       13.62       27.94      3.41 o 
   4   2   0       19.82       33.91      4.21 o 
   5   2   0        0.14       -1.47      1.83 o 
   6   2   0        8.50       11.28      3.48 o 
   7   2   0        0.04        0.34      2.79 o 
  -8   3   0        4.71        6.25      3.70 o 
  -7   3   0        0.18       -0.59      1.62 o 
  -6   3   0       11.63        6.11      2.34 o 
  -5   3   0        0.81       -0.01      1.35 o 
  -4   3   0       77.20       72.70      4.56 o 
  -3   3   0       70.58       55.55      3.59 o 
  -2   3   0      720.06      677.61     19.00 o 
  -1   3   0       40.50       34.65      1.66 o 
   0   3   0      567.36      526.09     14.80 o 
   1   3   0        6.13        5.35      0.91 o 
   2   3   0      102.98      101.42      5.82 o 
   3   3   0        3.26        0.95      1.58 o 
   4   3   0       32.28       44.27      5.20 o 
   5   3   0        3.41        3.63      2.49 o 
   6   3   0        2.90        7.65      3.38 o 
  -7   4   0        4.03        1.16      2.26 o 
  -6   4   0        0.23        3.61      2.28 o 
  -5   4   0        4.15        0.93      1.89 o 
  -4   4   0       18.86       28.86      3.68 o 
  -3   4   0       52.67       57.48      2.23 o 
  -2   4   0       75.24       82.64      3.34 o 
  -1   4   0      154.54      166.00      5.64 o 
   0   4   0       85.38      102.11      3.78 o 
   1   4   0       25.47       32.58      4.67 o 
   2   4   0       87.20       85.89      5.46 o 
   3   4   0        7.06        9.67      2.64 o 
   4   4   0       14.34       16.95      3.62 o 
   5   4   0        0.22        0.17      2.33 o 
  -8   5   0       42.50       51.57      6.44 o 
  -7   5   0       12.04        5.74      2.95 o 
  -6   5   0      142.02      149.34      8.65 o 
  -5   5   0       52.63       53.69      4.36 o 
  -4   5   0      201.02      202.21      7.20 o 
  -3   5   0       62.58       70.28      3.31 o 
  -2   5   0      190.01      199.21      6.78 o 
  -1   5   0        2.21        3.55      1.13 o 
   0   5   0      197.87      221.69      7.32 o 
   1   5   0        3.83       11.26      2.77 o 
   2   5   0       73.23       64.62      4.87 o 
   3   5   0        2.41        2.77      2.39 o 
   4   5   0       43.59       48.28      6.00 o 
   5   5   0        2.83       -1.44      2.91 o 
  -8   6   0       17.50       15.43      4.44 o 
  -7   6   0        0.51       -2.34      2.51 o 
  -6   6   0       16.27       26.92      4.58 o 
  -5   6   0        4.48        7.30      3.04 o 
  -4   6   0        1.54        1.68      1.32 o 
  -3   6   0        7.09        6.49      1.59 o 
  -2   6   0       42.39       44.39      2.61 o 
  -1   6   0        1.39        3.16      1.39 o 
   0   6   0       11.48        7.20      2.47 o 
   1   6   0        0.16       -0.64      1.71 o 
   2   6   0        0.11        0.78      2.02 o 
   3   6   0        0.45       -0.56      2.11 o 
   4   6   0        1.71        0.52      2.91 o 
  -8   7   0       36.54       44.44      6.82 o 
  -7   7   0       19.28       26.75      5.43 o 
  -6   7   0      223.31      217.72     11.96 o 
  -5   7   0       49.20       48.14      8.78 o 
  -4   7   0      670.94      655.27     19.92 o 
  -3   7   0       77.52       61.83      3.53 o 
  -2   7   0      800.90      848.33     24.76 o 
  -1   7   0       89.79       86.76      4.98 o 
   0   7   0      308.11      320.40     15.98 o 
   1   7   0       31.85       43.15      5.82 o 
   2   7   0       55.05       45.11      4.64 o 
   3   7   0        4.07        3.01      3.45 o 
  -7   8   0        3.57        0.72      3.58 o 
  -6   8   0        0.00        0.61      2.76 o 
  -5   8   0        6.93        2.32      1.88 o 
  -4   8   0        0.05       -0.93      1.62 o 
  -3   8   0       20.17       23.84      2.97 o 
  -2   8   0       18.20       13.37      2.52 o 
  -1   8   0       30.76       37.07      5.55 o 
   0   8   0       72.60       66.42      5.82 o 
   1   8   0       25.43       26.06      5.06 o 
  -6   9   0       26.35       29.58      5.87 o 
  -5   9   0        1.51        3.35      2.28 o 
  -4   9   0       32.88       28.18      6.26 o 
  -3   9   0        1.08       -0.12      1.89 o 
  -2   9   0        5.53        4.01      2.90 o 
  -1   9   0        0.02        0.09      3.01 o 
   1  -9   1       11.49       10.85      3.93 o 
   2  -9   1       31.87       39.07      5.83 o 
   3  -9   1       10.94        5.45      2.27 o 
   4  -9   1        4.75        1.67      1.93 o 
   5  -9   1        7.37        8.03      2.74 o 
   6  -9   1        0.38       -0.61      3.19 o 
  -1  -8   1        0.25       -2.52      2.25 o 
   0  -8   1        4.06        2.40      2.82 o 
   1  -8   1       18.76       19.40      4.37 o 
   2  -8   1       58.69       47.47      3.21 o 
   3  -8   1       75.68       81.29      4.27 o 
   4  -8   1      186.77      189.67      7.50 o 
   5  -8   1       65.17       68.39      6.04 o 
   6  -8   1      162.31      141.77      9.19 o 
   7  -8   1       27.14       20.23      4.87 o 
  -3  -7   1        0.19       -1.37      2.64 o 
  -2  -7   1        1.06       -0.69      2.37 o 
  -1  -7   1        1.66        0.72      2.34 o 
   0  -7   1       37.95       42.69      5.58 o 
   1  -7   1       12.96        5.22      3.17 o 
   2  -7   1      133.01      108.46      4.77 o 
   3  -7   1       29.66       42.00      5.49 o 
   4  -7   1      146.28      147.51      6.18 o 
   5  -7   1        6.75        5.03      2.65 o 
   6  -7   1       41.95       44.18      6.22 o 
   7  -7   1        0.14       -1.59      2.55 o 
   8  -7   1        1.44       -0.35      3.22 o 
  -4  -6   1       43.77       58.57      7.08 o 
  -3  -6   1       12.40        8.34      3.12 o 
  -2  -6   1       72.10       69.39      5.52 o 
  -1  -6   1       10.96        8.13      2.72 o 
   0  -6   1       36.42       33.85      3.17 o 
   1  -6   1       10.75       16.22      2.11 o 
   2  -6   1       32.01       36.70      2.30 o 
   3  -6   1        1.88        1.86      1.09 o 
   4  -6   1       37.21       42.69      2.68 o 
   5  -6   1        6.86        2.32      2.30 o 
   6  -6   1       46.05       27.83      4.65 o 
   7  -6   1        9.28        6.44      3.57 o 
   8  -6   1       34.73       45.32      6.53 o 
  -5  -5   1        1.80        0.62      2.87 o 
  -4  -5   1        1.17        3.42      2.80 o 
  -3  -5   1        0.71       -1.52      1.61 o 
  -2  -5   1        4.73        1.86      2.13 o 
  -1  -5   1        2.56        3.37      1.70 o 
   0  -5   1      120.43      124.29      6.03 o 
   1  -5   1        4.86        1.91      0.98 o 
   2  -5   1      174.99      184.65      7.15 o 
   3  -5   1       25.54       27.22      7.50 o 
   4  -5   1       37.63       35.48      2.27 o 
   5  -5   1       17.28       21.29      3.63 o 
   6  -5   1        0.28       -2.34      1.97 o 
   7  -5   1        2.41        0.78      2.14 o 
   8  -5   1        1.49       -2.18      2.21 o 
  -5  -4   1        0.00       -0.53      2.37 o 
  -4  -4   1        1.41        3.95      2.50 o 
  -3  -4   1        3.78        1.94      1.84 o 
  -2  -4   1        1.11        2.98      1.81 o 
  -1  -4   1       16.17       21.80      1.87 o 
   0  -4   1        9.63        5.12      1.07 o 
   1  -4   1       68.17       74.20      2.97 o 
   2  -4   1       38.44       32.86      1.83 o 
   3  -4   1       34.80       33.48      1.62 o 
   4  -4   1        2.30        3.90      2.16 o 
   5  -4   1        0.17       -1.07      0.97 o 
   6  -4   1        3.64        1.17      1.35 o 
   7  -4   1        0.66        0.35      1.40 o 
   8  -4   1        1.80        1.12      2.16 o 
  -6  -3   1        9.81        6.27      3.13 o 
  -5  -3   1        2.40        2.64      2.47 o 
  -4  -3   1       89.43       71.59      5.28 o 
  -3  -3   1       19.70       30.36      3.85 o 
  -2  -3   1      550.99      582.03     16.27 o 
  -1  -3   1       23.59       32.83      1.59 o 
   0  -3   1      588.38      640.13     17.79 o 
   1  -3   1       12.06       24.01      1.36 o 
   2  -3   1        2.31       -0.09      0.38 o 
   3  -3   1       31.62       24.32      4.66 o 
   4  -3   1       11.33       13.36      4.06 o 
   5  -3   1        0.35       -0.46      1.44 o 
   6  -3   1        4.19       -0.68      1.70 o 
   7  -3   1        1.23       -1.00      2.46 o 
   8  -3   1        0.40        0.34      2.30 o 
  -7  -2   1        1.22        2.47      3.19 o 
  -6  -2   1       11.11       11.99      3.69 o 
  -5  -2   1        0.05       -1.84      2.10 o 
  -4  -2   1      132.29      130.56      7.59 o 
  -3  -2   1       31.35       29.36      2.80 o 
  -2  -2   1     1013.93     1030.76     27.98 o 
  -1  -2   1      231.25      222.11      6.51 o 
   0  -2   1     1763.68     1628.52     43.55 o 
   1  -2   1      115.86      221.51      5.24 o 
   3  -2   1      232.77      222.91      9.60 o 
   4  -2   1        6.96        2.66      1.38 o 
   5  -2   1       25.20       27.08      1.87 o 
   6  -2   1        6.26        9.08      1.79 o 
   7  -2   1        1.01        0.67      2.06 o 
  -7  -1   1        3.77        6.50      3.51 o 
  -6  -1   1        8.43        7.03      3.14 o 
  -5  -1   1       11.67        9.21      2.60 o 
  -4  -1   1       19.41       27.24      3.76 o 
  -3  -1   1       19.88       20.75      1.24 o 
  -2  -1   1      274.54      305.07      8.84 o 
   0  -1   1     3161.77     3750.88     99.25 o 
   1  -1   1      294.69      133.40      5.33 o 
   2  -1   1    10021.78     9689.25    350.71 o 
   3  -1   1       28.57       27.39      1.45 o 
   4  -1   1     2630.85     2784.43     74.57 o 
   5  -1   1        6.67        3.56      1.19 o 
   6  -1   1      330.33      306.50     14.73 o 
   7  -1   1        3.54        4.76      3.03 o 
  -8   0   1        7.02        8.46      4.08 o 
  -7   0   1        4.05       -0.15      2.77 o 
  -6   0   1        1.35       -0.32      1.95 o 
  -5   0   1       15.38       19.88      3.48 o 
  -4   0   1        2.22        4.50      1.23 o 
  -3   0   1       63.61       55.71      2.37 o 
  -2   0   1      278.34      227.71      8.92 o 
   2   0   1      270.03      340.39      9.50 o 
   3   0   1       19.42       23.43      1.25 o 
   4   0   1        0.33        0.24      0.79 o 
   5   0   1        3.50        6.12      2.16 o 
   6   0   1       30.51       30.83      4.48 o 
   7   0   1        0.09       -0.27      2.60 o 
  -8   1   1       47.13       43.23      6.58 o 
  -7   1   1        3.57        1.14      2.55 o 
  -6   1   1      203.93      190.40     10.55 o 
  -5   1   1        0.01        0.85      0.77 o 
  -4   1   1      451.31      435.13     11.52 o 
  -3   1   1      148.25      119.38      3.69 o 
  -2   1   1      112.57      215.16      5.86 o 
   0   1   1      516.53      462.93     10.36 o 
   1   1   1        8.19       12.64      1.19 o 
   2   1   1      451.95      421.57     17.58 o 
   3   1   1        8.15        6.18      1.65 o 
   4   1   1      112.42      104.81      6.04 o 
   5   1   1        0.12        0.49      1.50 o 
   6   1   1       44.04       39.72      3.98 o 
   7   1   1        0.13       -0.19      2.55 o 
  -8   2   1        1.45       -2.01      2.90 o 
  -7   2   1        0.13       -3.26      2.31 o 
  -6   2   1        3.69        1.23      1.22 o 
  -5   2   1        0.05        0.50      0.90 o 
  -4   2   1      116.73      106.40      5.51 o 
  -3   2   1       60.82       46.96      3.06 o 
  -2   2   1      902.26      801.38     30.33 o 
   0   2   1      199.37      164.88      5.09 o 
   2   2   1       36.07       35.16      2.69 o 
   3   2   1        2.48        3.72      1.83 o 
   4   2   1       17.96       21.06      3.27 o 
   5   2   1        2.10        1.07      1.98 o 
   6   2   1        7.41        5.37      2.89 o 
   7   2   1        1.51        3.16      3.33 o 
  -8   3   1        1.50        1.92      3.13 o 
  -7   3   1        4.11        5.29      1.59 o 
  -5   3   1       11.43       13.76      2.67 o 
  -4   3   1        5.75        5.57      1.83 o 
  -3   3   1       13.71        4.07      1.47 o 
  -2   3   1       18.27        7.89      3.74 o 
  -1   3   1      107.35       73.91      2.83 o 
   0   3   1      101.90       65.49      3.78 o 
   1   3   1        0.68        1.12      0.50 o 
   2   3   1        1.40        1.47      1.27 o 
   3   3   1        1.74        1.02      1.52 o 
   4   3   1        1.26        1.23      1.69 o 
   5   3   1        0.08       -0.77      1.76 o 
   6   3   1        0.44        1.76      2.78 o 
  -7   4   1        2.24        2.73      1.51 o 
  -6   4   1       70.63       60.83      4.89 o 
  -5   4   1        2.23       -0.75      1.72 o 
  -4   4   1      246.77      271.31     12.41 o 
  -3   4   1       28.62       29.82      4.07 o 
  -2   4   1      156.80      159.80      5.55 o 
  -1   4   1      122.49      130.66      3.51 o 
   0   4   1        2.59        4.63      1.07 o 
   1   4   1        5.48        6.44      0.87 o 
   2   4   1       24.29       29.15      3.85 o 
   3   4   1        0.72        1.23      1.92 o 
   4   4   1       18.05       20.82      3.81 o 
   5   4   1        0.20       -2.01      2.43 o 
  -8   5   1       19.21       19.01      2.77 o 
  -7   5   1        1.18        1.14      2.70 o 
  -6   5   1       86.33       77.26      5.84 o 
  -5   5   1        0.70       -1.63      1.73 o 
  -4   5   1      100.93      120.90      5.03 o 
  -3   5   1        0.15       -0.46      0.93 o 
  -2   5   1        5.36       13.77      3.69 o 
  -1   5   1       13.72       13.27      1.81 o 
   0   5   1       43.92       37.91      1.69 o 
   1   5   1        0.05       -0.16      1.39 o 
   2   5   1        8.79       16.39      3.32 o 
   3   5   1        0.00        0.76      1.89 o 
   4   5   1        0.13       -2.93      2.18 o 
  -8   6   1        1.59        1.32      1.99 o 
  -7   6   1       18.26       16.77      4.23 o 
  -6   6   1       12.54       18.37      4.19 o 
  -5   6   1       46.28       52.08      4.61 o 
  -4   6   1      195.06      214.85      7.91 o 
  -3   6   1      111.09      122.70      5.13 o 
  -2   6   1      666.32      689.90     20.30 o 
  -1   6   1       72.28       74.53      3.62 o 
   0   6   1      753.01      818.88     34.98 o 
   1   6   1       37.12       44.43      5.40 o 
   2   6   1      262.72      268.87     13.93 o 
   3   6   1        8.86       10.85      3.55 o 
   4   6   1       41.62       35.75      6.08 o 
  -7   7   1        2.01        2.30      3.42 o 
  -6   7   1        9.67        8.71      3.47 o 
  -5   7   1        0.45       -0.08      2.29 o 
  -4   7   1       68.91       70.78      3.97 o 
  -3   7   1        7.43        7.23      1.93 o 
  -2   7   1       99.67       89.23      4.41 o 
  -1   7   1        6.91       10.79      3.08 o 
   0   7   1       26.99       29.92      4.85 o 
   1   7   1        0.06       -1.93      2.07 o 
   2   7   1        1.17       -1.00      2.67 o 
  -7   8   1        1.38       -2.96      3.05 o 
  -6   8   1       16.96       24.11      5.05 o 
  -5   8   1        1.85        2.09      2.06 o 
  -4   8   1        0.92        0.15      1.67 o 
  -3   8   1        0.05        0.33      1.74 o 
  -2   8   1        0.05       -1.92      1.52 o 
  -1   8   1        0.16       -2.99      2.23 o 
   0   8   1        6.25       13.06      4.09 o 
   1   8   1        1.98        3.43      3.08 o 
  -6   9   1       19.44       10.51      4.50 o 
  -5   9   1        0.96       -0.28      2.09 o 
  -4   9   1       21.81       27.94      6.16 o 
  -3   9   1        2.01        3.04      2.21 o 
  -2   9   1        3.44        4.83      3.48 o 
  -1   9   1        0.29       -0.68      2.99 o 
   1  -9   2        7.53        2.01      2.83 o 
   2  -9   2        3.73        3.30      3.01 o 
   3  -9   2        1.76       -0.45      1.82 o 
   4  -9   2        1.54        2.31      2.07 o 
   5  -9   2        3.01        3.87      3.10 o 
   6  -9   2       21.25       19.66      4.89 o 
  -1  -8   2        1.58        0.88      2.50 o 
   0  -8   2        0.14        0.12      2.25 o 
   1  -8   2        4.45        0.86      2.36 o 
   2  -8   2       24.78       26.67      5.03 o 
   3  -8   2       16.79       18.13      3.99 o 
   4  -8   2      105.34       86.48      4.47 o 
   5  -8   2       27.86       25.29      4.66 o 
   6  -8   2      107.22       91.03      7.20 o 
   7  -8   2       13.38       13.54      4.64 o 
  -3  -7   2        7.74       10.73      3.83 o 
  -2  -7   2       55.31       47.63      4.76 o 
  -1  -7   2       25.88       34.75      5.10 o 
   0  -7   2       88.53       84.82      6.05 o 
   1  -7   2       31.75       26.55      2.87 o 
   2  -7   2       21.38       12.31      2.12 o 
   3  -7   2       32.94       33.27      4.31 o 
   4  -7   2        0.21       -0.14      1.34 o 
   5  -7   2       17.94       26.67      4.74 o 
   6  -7   2        0.87       -2.44      2.37 o 
   7  -7   2        8.97        2.66      3.27 o 
   8  -7   2        0.60       -1.44      3.26 o 
  -4  -6   2        9.12        7.87      3.32 o 
  -3  -6   2        3.70        2.50      2.45 o 
  -2  -6   2       16.83       13.43      3.39 o 
  -1  -6   2        1.22        0.30      1.80 o 
   0  -6   2       26.45       37.91      3.11 o 
   1  -6   2        1.76        2.15      1.15 o 
   2  -6   2        7.17        9.14      2.51 o 
   3  -6   2        1.83        0.33      1.05 o 
   4  -6   2        0.00       -1.20      1.05 o 
   5  -6   2        1.23       -2.22      1.77 o 
   6  -6   2        2.42        2.26      2.75 o 
   7  -6   2        1.08       -1.81      2.55 o 
   8  -6   2        7.93        7.88      3.57 o 
  -5  -5   2        0.19        0.16      2.59 o 
  -4  -5   2        0.12        2.18      2.40 o 
  -3  -5   2        0.32        0.84      2.06 o 
  -2  -5   2        6.01        7.23      2.49 o 
  -1  -5   2        0.39       -1.53      1.02 o 
   0  -5   2        0.10       -0.50      0.93 o 
   1  -5   2        0.56       -0.60      0.91 o 
   2  -5   2        1.05        0.25      0.87 o 
   3  -5   2        0.40        0.11      0.52 o 
   4  -5   2       33.38       39.02      3.61 o 
   5  -5   2        3.55        3.01      2.07 o 
   6  -5   2       10.39        6.00      2.50 o 
   7  -5   2        0.14       -0.15      2.34 o 
   8  -5   2        1.00        0.93      2.81 o 
  -5  -4   2        0.12        1.50      2.64 o 
  -4  -4   2        8.38        9.11      2.97 o 
  -3  -4   2        0.41       -0.44      1.65 o 
  -2  -4   2       90.32       91.16      5.75 o 
  -1  -4   2        9.37       14.74      1.62 o 
   0  -4   2      746.43      822.52     22.92 o 
   1  -4   2       15.64       10.77      1.36 o 
   2  -4   2     1321.36     1342.30     36.68 o 
   3  -4   2        0.02       -0.64      0.51 o 
   4  -4   2      321.03      342.23     10.44 o 
   5  -4   2        2.05        1.62      1.10 o 
   6  -4   2       52.88       41.90      2.64 o 
   7  -4   2        0.46        1.60      2.27 o 
   8  -4   2        9.11       10.53      3.44 o 
  -6  -3   2        0.15       -2.29      2.78 o 
  -5  -3   2        0.55        2.01      2.28 o 
  -4  -3   2       11.66       18.92      3.64 o 
  -3  -3   2        5.47        6.18      2.16 o 
  -2  -3   2       69.25       83.34      3.12 o 
  -1  -3   2       13.89       15.05      1.42 o 
   0  -3   2      213.39      290.96      8.62 o 
   1  -3   2        2.17        0.46      0.55 o 
   2  -3   2      318.61      283.96      6.84 o 
   3  -3   2        3.21        1.93      0.73 o 
   4  -3   2        7.39        5.12      1.39 o 
   5  -3   2        5.05        2.99      1.20 o 
   6  -3   2       32.75       37.45      2.84 o 
   7  -3   2        3.99        0.16      1.83 o 
   8  -3   2        4.32        3.49      2.75 o 
  -7  -2   2        0.27       -0.22      3.19 o 
  -6  -2   2       18.92       29.35      5.04 o 
  -5  -2   2        3.44        7.24      2.60 o 
  -4  -2   2        3.54        0.74      1.81 o 
  -3  -2   2       12.39       15.56      1.48 o 
  -2  -2   2        2.02        1.47      1.58 o 
  -1  -2   2       17.35        6.75      0.90 o 
   0  -2   2       44.52       21.28      1.10 o 
   3  -2   2      152.81      144.47      4.90 o 
   4  -2   2      324.33      329.05      8.22 o 
   5  -2   2       41.20       43.44      2.00 o 
   6  -2   2      144.89      129.66      5.40 o 
   7  -2   2        7.88        5.90      2.81 o 
   8  -2   2       22.26       17.86      4.46 o 
  -7  -1   2        4.04        5.41      3.47 o 
  -6  -1   2       30.57       41.37      5.65 o 
  -5  -1   2        2.28        0.77      1.86 o 
  -4  -1   2       30.19       29.22      2.51 o 
  -3  -1   2        6.03        7.17      1.48 o 
  -2  -1   2      233.86      272.09      7.96 o 
  -1  -1   2      382.77      297.16      8.48 o 
   0  -1   2     5202.64     4924.52    130.59 o 
   2  -1   2     4932.92     5207.71    113.65 o 
   3  -1   2        8.54       18.74      1.28 o 
   4  -1   2     1251.73     1249.37     28.23 o 
   5  -1   2        0.00       -0.55      0.96 o 
   6  -1   2      174.92      175.51      9.33 o 
   7  -1   2        0.32       -1.14      2.07 o 
   8  -1   2       12.85       11.38      3.98 o 
  -8   0   2        4.41        5.29      4.12 o 
  -7   0   2        0.33       -1.36      2.32 o 
  -6   0   2       96.14       71.03      5.73 o 
  -5   0   2       13.70       17.84      3.43 o 
  -4   0   2      610.06      583.95     16.75 o 
  -3   0   2      122.86      124.64      4.28 o 
  -2   0   2     2042.83     1814.85     66.40 o 
  -1   0   2        7.56       10.94      1.02 o 
   0   0   2      115.83      184.57      5.30 o 
   1   0   2        3.42        0.04      0.27 o 
   2   0   2        1.02        8.65      1.80 o 
   3   0   2        7.31        8.48      0.93 o 
   4   0   2       95.43      100.72      3.61 o 
   5   0   2        0.70        0.73      1.64 o 
   6   0   2       62.95       59.39      4.60 o 
   7   0   2        0.40        0.52      2.64 o 
  -8   1   2        2.84       -2.91      3.08 o 
  -7   1   2        4.52        0.15      2.95 o 
  -6   1   2        6.79        3.20      2.52 o 
  -5   1   2       12.92       13.00      2.84 o 
  -4   1   2       15.52       14.24      2.19 o 
  -3   1   2      131.39       99.79      4.89 o 
  -2   1   2      435.92      560.35     21.40 o 
  -1   1   2        9.57        8.96      1.28 o 
   0   1   2     2777.03     2656.30     57.99 o 
   1   1   2       34.69       35.15      1.21 o 
   2   1   2     1344.68     1305.17     29.06 o 
   3   1   2        0.12        0.36      0.61 o 
   4   1   2       64.90       65.59      4.31 o 
   5   1   2        2.68        0.29      1.74 o 
   6   1   2        0.00       -0.56      1.93 o 
   7   1   2        1.82        1.68      3.22 o 
  -8   2   2        7.62        7.02      4.53 o 
  -7   2   2        0.51       -2.15      2.29 o 
  -6   2   2       22.07       33.57      4.02 o 
  -5   2   2        2.38        1.13      1.32 o 
  -4   2   2       27.52       25.57      1.60 o 
  -3   2   2      133.94      136.71      4.38 o 
  -2   2   2      200.78      160.29      4.82 o 
  -1   2   2      249.50      285.68      6.56 o 
   0   2   2      169.37      101.33      2.76 o 
   2   2   2        1.11        0.94      0.47 o 
   3   2   2        4.16        3.61      1.66 o 
   4   2   2        2.16        1.58      1.76 o 
   5   2   2        0.05       -1.00      1.75 o 
   6   2   2        1.92        3.81      2.88 o 
  -8   3   2        0.79       -4.52      3.04 o 
  -7   3   2        0.09       -1.88      1.36 o 
  -6   3   2        9.28       16.67      2.17 o 
  -5   3   2        1.50        3.81      1.23 o 
  -4   3   2      116.68      118.01      4.25 o 
  -3   3   2       11.66        8.08      1.33 o 
  -2   3   2      630.86      755.08     16.56 o 
  -1   3   2      113.68       80.17      2.00 o 
   0   3   2      549.33      559.32     10.74 o 
   1   3   2        0.03        0.09      0.52 o 
   2   3   2       23.96       24.57      2.31 o 
   3   3   2        0.09        0.47      1.43 o 
   4   3   2        6.40        6.33      2.33 o 
   5   3   2        0.00       -1.10      2.01 o 
   6   3   2        4.18        1.85      2.28 o 
  -7   4   2        4.95        2.57      1.57 o 
  -6   4   2      100.57      104.78      4.35 o 
  -5   4   2       30.02       34.97      2.94 o 
  -4   4   2      476.76      522.90     21.68 o 
  -3   4   2       61.17       52.49      2.78 o 
  -2   4   2      594.65      736.20     30.76 o 
  -1   4   2        0.04        0.27      0.57 o 
   0   4   2      207.12      239.34      5.11 o 
   1   4   2        0.21       -0.75      0.61 o 
   2   4   2        0.52        0.55      1.14 o 
   3   4   2        0.80        0.10      1.66 o 
   4   4   2        1.09        4.59      2.52 o 
   5   4   2        0.59       -1.98      2.61 o 
  -8   5   2       14.04       17.05      2.76 o 
  -7   5   2       17.89       15.32      2.46 o 
  -6   5   2        2.23       -1.02      1.26 o 
  -5   5   2       37.64       24.01      3.91 o 
  -4   5   2        0.26        1.10      1.86 o 
  -3   5   2       33.67       28.18      5.50 o 
  -2   5   2       85.67      101.91      4.25 o 
  -1   5   2       90.62       83.54      2.84 o 
   0   5   2      237.88      236.51      8.77 o 
   1   5   2       36.81       34.90      2.29 o 
   2   5   2      231.73      224.22      8.16 o 
   3   5   2        5.74        2.83      1.70 o 
   4   5   2       78.96       67.49      4.14 o 
  -8   6   2        1.01        2.38      2.08 o 
  -7   6   2        2.19       -1.67      1.68 o 
  -5   6   2       13.80       14.63      3.65 o 
  -4   6   2        5.95        1.88      2.27 o 
  -3   6   2       28.77       46.22      5.28 o 
  -2   6   2      140.34      134.41      7.99 o 
  -1   6   2        0.08       -0.05      0.96 o 
   0   6   2      228.71      237.52     12.40 o 
   1   6   2       13.72       27.02      4.54 o 
   2   6   2      102.13       90.02      6.60 o 
   3   6   2        6.99        4.42      2.96 o 
  -7   7   2        0.09       -0.20      2.05 o 
  -5   7   2        1.22       -1.11      2.28 o 
  -4   7   2       18.11       23.16      6.36 o 
  -3   7   2        7.22       13.20      2.49 o 
  -2   7   2        0.54       -0.27      1.19 o 
  -1   7   2        4.15        1.51      1.29 o 
   0   7   2        0.40       -2.50      2.11 o 
   1   7   2        1.97        1.37      2.66 o 
   2   7   2       10.36       12.67      3.80 o 
  -7   8   2        0.01       -3.53      2.35 o 
  -6   8   2        1.59        1.87      2.51 o 
  -5   8   2        0.05       -0.92      2.51 o 
  -4   8   2       41.81       34.42      5.72 o 
  -3   8   2        0.15       -0.97      1.55 o 
  -2   8   2       74.23       64.64      3.09 o 
  -1   8   2        0.53       -0.08      2.34 o 
   0   8   2       30.57       48.73      7.07 o 
   1   8   2        0.43       -0.94      2.84 o 
  -5   9   2        0.23        5.30      2.50 o 
  -4   9   2        3.71        2.80      2.30 o 
  -3   9   2        0.01       -1.35      1.74 o 
  -2   9   2        9.78       10.95      4.18 o 
   1  -9   3        3.04        2.67      2.79 o 
   2  -9   3        2.38        3.22      2.21 o 
   3  -9   3        6.10       13.87      4.25 o 
   4  -9   3        0.07       -2.49      2.39 o 
   5  -9   3       13.96       17.14      4.39 o 
   6  -9   3       15.92       22.48      4.95 o 
  -1  -8   3        7.16        0.95      2.65 o 
   0  -8   3       34.42       37.79      5.65 o 
   1  -8   3       18.36       35.68      5.13 o 
   2  -8   3       43.42       50.07      3.17 o 
   3  -8   3       11.49       10.64      3.51 o 
   4  -8   3        5.25        9.86      3.46 o 
   5  -8   3        5.64        1.46      2.76 o 
   6  -8   3        4.11        2.01      3.34 o 
   7  -8   3        3.24        3.22      3.47 o 
  -3  -7   3        0.03       -1.81      2.38 o 
  -2  -7   3        0.94       -1.17      2.01 o 
  -1  -7   3        0.22        2.77      2.56 o 
   0  -7   3        0.00        0.99      2.01 o 
   1  -7   3        9.83        4.62      1.52 o 
   2  -7   3        1.88        0.51      1.28 o 
   3  -7   3       31.86       27.96      2.93 o 
   4  -7   3        2.98        4.19      2.54 o 
   5  -7   3       21.39       27.89      4.80 o 
   6  -7   3        1.69        6.24      3.30 o 
   7  -7   3        4.99        6.21      3.41 o 
  -4  -6   3       14.98       18.24      4.76 o 
  -3  -6   3       22.33       24.80      4.64 o 
  -2  -6   3       29.38       38.18      5.14 o 
  -1  -6   3       33.30       27.98      4.14 o 
   0  -6   3       11.94        5.31      1.57 o 
   1  -6   3       28.43       35.08     10.60 o 
   2  -6   3        7.20        6.63      2.37 o 
   3  -6   3       11.84       15.10      2.62 o 
   4  -6   3       10.19       12.92      3.22 o 
   5  -6   3        2.97       -1.16      1.93 o 
   6  -6   3        1.93       -1.37      2.50 o 
   7  -6   3        1.88       -1.29      2.58 o 
   8  -6   3        0.89       -3.30      3.01 o 
  -5  -5   3        2.25        0.46      3.01 o 
  -4  -5   3        3.71        2.51      2.75 o 
  -3  -5   3        6.39        1.62      2.32 o 
  -2  -5   3       19.70       17.22      3.42 o 
  -1  -5   3       11.14       17.38      2.41 o 
   0  -5   3       54.33       55.14      2.71 o 
   1  -5   3        5.45        5.47      1.29 o 
   2  -5   3       26.97       28.02      1.79 o 
   3  -5   3        0.03       -0.35      0.57 o 
   4  -5   3        3.08        3.97      1.30 o 
   5  -5   3        0.42       -0.28      1.02 o 
   6  -5   3        4.51        6.54      2.60 o 
   7  -5   3        0.01        1.60      2.80 o 
  -5  -4   3        3.70        2.03      2.59 o 
  -4  -4   3       18.74       16.30      3.88 o 
  -3  -4   3       24.68       37.12      4.86 o 
  -2  -4   3      187.16      216.91     10.91 o 
  -1  -4   3       96.17      104.46      4.00 o 
   0  -4   3      675.89      842.46     23.56 o 
   1  -4   3       89.65      105.12      3.87 o 
   2  -4   3      554.20      664.25     18.77 o 
   3  -4   3       57.37       61.67      2.13 o 
   4  -4   3      265.00      272.87      8.72 o 
   5  -4   3        5.93        9.54      2.05 o 
   6  -4   3       29.01       42.44      3.46 o 
   7  -4   3        2.00        0.20      1.62 o 
   8  -4   3        0.42       -1.77      2.55 o 
  -6  -3   3       39.21       49.49      6.74 o 
  -5  -3   3       12.86       14.36      3.72 o 
  -4  -3   3      102.96       95.69      6.59 o 
  -3  -3   3        2.81        0.01      1.56 o 
  -2  -3   3      104.44      102.66      3.88 o 
  -1  -3   3       28.98       29.20      1.64 o 
   0  -3   3       31.41       53.71      2.27 o 
   1  -3   3        4.37       15.69      3.94 o 
   2  -3   3      263.99      286.78      6.95 o 
   3  -3   3        2.77        0.70      0.77 o 
   4  -3   3      225.62      280.38      8.91 o 
   5  -3   3        3.42        1.78      1.27 o 
   6  -3   3      129.14      115.21      4.93 o 
   7  -3   3        4.48        4.39      2.59 o 
   8  -3   3       40.06       37.87      5.63 o 
  -7  -2   3        4.16        3.09      3.75 o 
  -6  -2   3       27.24       30.23      5.44 o 
  -5  -2   3        0.74        0.14      2.14 o 
  -4  -2   3        0.07       -0.81      1.51 o 
  -3  -2   3       16.52       14.44      1.62 o 
  -2  -2   3      198.01      221.55      6.91 o 
  -1  -2   3      315.46      261.49      7.83 o 
   0  -2   3     1227.64     1241.45     33.57 o 
   1  -2   3       62.77       91.45      2.48 o 
   2  -2   3        4.78       11.95      2.57 o 
   3  -2   3        0.06        0.38      0.48 o 
   4  -2   3      311.77      341.37      8.49 o 
   5  -2   3        1.02       -0.94      0.95 o 
   6  -2   3      193.01      173.44      9.96 o 
   7  -2   3        0.38       -0.44      2.47 o 
   8  -2   3       46.73       36.66      5.78 o 
  -7  -1   3        8.49        8.85      3.90 o 
  -6  -1   3        6.74        6.51      3.14 o 
  -5  -1   3       12.62       12.14      3.27 o 
  -4  -1   3       16.82       26.02      4.05 o 
  -3  -1   3       16.13       19.34      6.00 o 
  -2  -1   3      243.76      269.97      8.13 o 
  -1  -1   3      136.80       91.97      3.19 o 
   0  -1   3      998.75      844.09     22.94 o 
   1  -1   3       98.54      120.85      3.93 o 
   2  -1   3        0.77        1.25      0.66 o 
   3  -1   3       14.27       19.34      2.17 o 
   4  -1   3      128.90      143.39      4.14 o 
   5  -1   3       11.61       14.60      1.96 o 
   6  -1   3       18.06       18.80      3.98 o 
   7  -1   3        3.04        4.75      2.84 o 
   8  -1   3        0.00        0.18      3.09 o 
  -7   0   3        4.28        1.18      3.09 o 
  -6   0   3        7.30       11.87      3.47 o 
  -5   0   3       14.88       13.64      2.55 o 
  -4   0   3       92.46      108.24      4.18 o 
  -3   0   3        0.20        0.74      0.90 o 
  -2   0   3      112.53      158.09      6.84 o 
   0   0   3       71.51       66.44      2.37 o 
   1   0   3        2.75        1.02      0.40 o 
   2   0   3       13.82       22.79      1.05 o 
   3   0   3       29.69       34.13      1.44 o 
   4   0   3       48.88       41.34      1.76 o 
   5   0   3        6.71        9.99      1.83 o 
   6   0   3        0.81        1.89      2.45 o 
   7   0   3        2.32        2.70      3.01 o 
  -8   1   3        8.00       14.25      4.79 o 
  -7   1   3        0.24       -0.67      2.81 o 
  -6   1   3       50.20       49.58      4.76 o 
  -5   1   3        1.19        5.27      1.88 o 
  -4   1   3      197.73      200.58      8.98 o 
  -3   1   3       32.32       23.27      2.51 o 
  -2   1   3      206.71      240.00     10.01 o 
   0   1   3      242.21      304.80      7.20 o 
   1   1   3       95.54       94.35      2.63 o 
   2   1   3      242.87      221.52      5.58 o 
   3   1   3       15.16       19.31      1.11 o 
   4   1   3       21.23       27.35      2.54 o 
   5   1   3        3.75        4.27      1.61 o 
   6   1   3        5.46        4.22      3.18 o 
   7   1   3        0.31        0.08      3.05 o 
  -8   2   3        0.05       -5.04      3.36 o 
  -7   2   3        0.09       -0.80      2.88 o 
  -6   2   3        4.05        6.11      2.22 o 
  -5   2   3        2.37       -0.07      1.47 o 
  -4   2   3       23.54       28.48      3.39 o 
  -3   2   3       95.74      104.98      5.55 o 
  -2   2   3       14.19       14.62      2.13 o 
  -1   2   3      314.79      288.12      8.65 o 
   1   2   3       12.48       19.13      0.99 o 
   2   2   3       55.19       64.98      2.37 o 
   3   2   3        4.03        3.13      1.24 o 
   4   2   3        3.79        8.01      1.88 o 
   5   2   3        0.31        0.12      1.49 o 
   6   2   3        0.62       -1.56      1.73 o 
  -8   3   3       12.67       16.20      5.59 o 
  -7   3   3        0.00        1.20      1.94 o 
  -6   3   3       56.49       44.93      3.88 o 
  -5   3   3        0.50        2.88      1.36 o 
  -4   3   3      367.71      383.17     10.91 o 
  -3   3   3        2.75        1.32      0.92 o 
  -2   3   3     1475.89     1624.08     34.51 o 
  -1   3   3      136.18      117.85      3.36 o 
   0   3   3     1029.32     1277.86     28.59 o 
   1   3   3       12.98       12.88      2.06 o 
   2   3   3      301.03      315.11     10.25 o 
   3   3   3        0.17        0.31      1.20 o 
   4   3   3       33.04       38.79      6.03 o 
   5   3   3        0.30        0.21      1.54 o 
   6   3   3        3.22        0.84      2.18 o 
  -8   4   3       49.19       71.01      7.17 o 
  -7   4   3        0.58       -0.33      2.14 o 
  -6   4   3      120.18      121.99      4.91 o 
  -5   4   3       15.02       16.97      2.25 o 
  -4   4   3      182.26      195.82      6.51 o 
  -3   4   3       44.73       44.34      2.02 o 
  -2   4   3      191.66      211.95      5.61 o 
  -1   4   3        0.17       -0.15      0.56 o 
   0   4   3      425.10      460.59     11.06 o 
   1   4   3        1.04        1.06      0.77 o 
   2   4   3      322.03      365.81     11.91 o 
   3   4   3        2.15        1.53      1.48 o 
   4   4   3      137.30      125.02      5.76 o 
   5   4   3        0.26       -1.57      1.84 o 
  -8   5   3        2.96       -3.19      2.43 o 
  -7   5   3        0.34       -1.00      1.63 o 
  -6   5   3       32.85       37.30      3.41 o 
  -5   5   3        3.17        5.38      1.67 o 
  -4   5   3      190.81      177.83      6.30 o 
  -3   5   3        7.59       10.88      2.53 o 
  -2   5   3      196.24      200.05      5.53 o 
  -1   5   3        1.95        0.79      0.91 o 
   0   5   3        2.06        2.67      1.23 o 
   1   5   3        0.06       -0.74      1.10 o 
   2   5   3       39.67       53.34      3.84 o 
   3   5   3        3.77        5.71      2.01 o 
   4   5   3       29.78       30.99      7.92 o 
  -8   6   3       15.41       17.70      4.28 o 
  -7   6   3        0.59       -0.04      1.76 o 
  -6   6   3        9.60        2.97      1.91 o 
  -5   6   3        0.89        0.98      1.87 o 
  -4   6   3       35.80       48.44      3.35 o 
  -3   6   3        0.85        0.79      1.34 o 
  -2   6   3      122.07      110.54      3.78 o 
  -1   6   3        1.19       -0.11      1.04 o 
   0   6   3      185.99      163.80      9.61 o 
   1   6   3        1.02       -1.06      2.19 o 
   2   6   3       95.47      100.63      7.19 o 
   3   6   3        0.88        1.98      3.02 o 
  -7   7   3        3.12        5.85      2.49 o 
  -6   7   3      110.01      122.60      5.78 o 
  -5   7   3        2.12        0.03      1.79 o 
  -4   7   3      101.72      100.97      4.02 o 
  -3   7   3        2.20       -0.73      1.85 o 
  -2   7   3       21.31       32.86      3.80 o 
  -1   7   3        0.72       -0.75      2.24 o 
   0   7   3        0.09        1.56      2.45 o 
   1   7   3        0.13        0.64      2.50 o 
   2   7   3        0.01       -2.07      2.76 o 
  -6   8   3        0.89       -0.49      2.34 o 
  -5   8   3        0.41        0.49      1.76 o 
  -4   8   3       12.31       13.53      2.44 o 
  -3   8   3        0.48       -2.16      1.44 o 
  -2   8   3       24.03       34.00      5.67 o 
  -1   8   3        2.35        2.57      3.29 o 
   0   8   3        8.91        3.85      3.38 o 
  -4   9   3       32.76       79.29     12.51 o 
  -3   9   3        0.87        1.69      1.87 o 
   1  -9   4        5.06       -0.03      2.60 o 
   2  -9   4       10.19        6.86      3.55 o 
   3  -9   4       12.49       25.78      5.11 o 
   4  -9   4        9.08       14.02      3.97 o 
   5  -9   4        3.78        9.27      3.91 o 
  -1  -8   4        0.29       -1.08      2.47 o 
   0  -8   4        1.23        1.59      2.40 o 
   1  -8   4        0.01       -0.13      1.60 o 
   2  -8   4        0.82        0.38      1.56 o 
   3  -8   4        1.10       -0.11      2.95 o 
   4  -8   4        2.19        1.72      2.75 o 
   5  -8   4        6.20        4.30      3.17 o 
   6  -8   4        7.38        4.79      3.88 o 
   7  -8   4        4.69        4.91      3.84 o 
  -2  -7   4       28.70       18.74      4.11 o 
  -1  -7   4       37.96       52.63      6.29 o 
   0  -7   4       81.93       71.77      5.39 o 
   1  -7   4       73.06       53.93      3.10 o 
   2  -7   4       80.35       67.61      3.52 o 
   3  -7   4       61.79       47.51      4.38 o 
   4  -7   4       40.53       36.74      5.26 o 
   5  -7   4       25.32       35.54      5.45 o 
   6  -7   4       20.82       14.36      4.47 o 
   7  -7   4        5.94        9.21      3.96 o 
  -4  -6   4        1.87       -0.86      2.85 o 
  -3  -6   4        0.19       -0.27      2.53 o 
  -2  -6   4        1.91        2.64      2.45 o 
  -1  -6   4        4.24        0.84      1.89 o 
   0  -6   4        1.33       -0.52      1.26 o 
   1  -6   4        8.64        5.94      1.86 o 
   2  -6   4        0.01       -1.04      1.58 o 
   3  -6   4        4.67       11.99      3.00 o 
   4  -6   4        4.52        9.37      2.96 o 
   5  -6   4        0.31       -1.76      2.05 o 
   6  -6   4        3.48        3.96      2.89 o 
   7  -6   4        0.02       -1.16      2.40 o 
   8  -6   4        1.30        0.68      3.33 o 
  -4  -5   4        0.08        1.07      2.77 o 
  -3  -5   4        0.87        4.28      2.59 o 
  -2  -5   4        0.01       -0.40      1.80 o 
  -1  -5   4        0.01       -1.14      0.94 o 
   0  -5   4       50.30       59.16      3.42 o 
   1  -5   4       28.35       37.94      6.79 o 
   2  -5   4      348.27      403.82     12.17 o 
   3  -5   4       44.62       38.62      1.70 o 
   4  -5   4      291.06      319.90     10.19 o 
   5  -5   4       24.79       34.05      4.09 o 
   6  -5   4      113.03       97.45      4.56 o 
   7  -5   4        4.74        0.02      2.56 o 
  -5  -4   4        0.07       -3.60      2.40 o 
  -4  -4   4       16.93        9.83      3.46 o 
  -3  -4   4        9.56       10.02      3.13 o 
  -2  -4   4       36.18       31.59      2.03 o 
  -1  -4   4       40.02       34.52      2.04 o 
   0  -4   4        6.85        7.44      1.31 o 
   1  -4   4        8.66        6.28      1.16 o 
   2  -4   4       44.96       44.68      2.14 o 
   3  -4   4        4.01        1.58      0.65 o 
   4  -4   4        2.88        4.01      1.52 o 
   5  -4   4        0.99        3.94      1.37 o 
   6  -4   4       13.16       12.25      4.57 o 
   7  -4   4        0.79        0.49      1.53 o 
   8  -4   4       19.59       26.70      4.79 o 
  -6  -3   4       43.59       62.43      7.81 o 
  -5  -3   4       24.70       27.29      4.98 o 
  -4  -3   4      113.63       98.54      6.92 o 
  -3  -3   4       21.18       27.79      4.02 o 
  -2  -3   4       88.84       73.23      3.14 o 
  -1  -3   4       21.07       28.45      1.70 o 
   0  -3   4        3.61        0.20      0.68 o 
   1  -3   4       15.21        7.94      1.27 o 
   2  -3   4      210.14      213.33      5.40 o 
   3  -3   4        9.61       12.77      1.67 o 
   4  -3   4       45.31       51.13      5.69 o 
   5  -3   4        0.08       -0.05      1.13 o 
   6  -3   4       12.95       18.48      6.34 o 
   7  -3   4        1.08        1.33      2.49 o 
   8  -3   4       24.84       25.43      5.06 o 
  -6  -2   4       41.11       54.05      7.07 o 
  -5  -2   4       11.02        6.87      2.93 o 
  -4  -2   4       31.53       24.32      4.25 o 
  -3  -2   4       10.95        6.59      1.31 o 
  -2  -2   4        1.16        1.89      0.98 o 
  -1  -2   4      128.77      106.55      3.82 o 
   0  -2   4        3.66        5.67      0.97 o 
   1  -2   4       69.02       73.68      2.18 o 
   2  -2   4       10.88        5.14      1.06 o 
   3  -2   4       10.13        7.09      1.32 o 
   4  -2   4       35.82       35.25      2.64 o 
   5  -2   4        1.59        1.88      1.27 o 
   6  -2   4       98.37       90.52      6.61 o 
   7  -2   4        0.16       -0.32      2.27 o 
   8  -2   4       34.41       31.72      5.69 o 
  -7  -1   4        2.07        6.80      3.51 o 
  -6  -1   4       29.45       43.12      6.07 o 
  -5  -1   4        0.02       -2.22      2.01 o 
  -4  -1   4       28.70       29.04      2.11 o 
  -3  -1   4       18.03       19.97      1.99 o 
  -2  -1   4        0.23        0.04      1.18 o 
  -1  -1   4       13.20       16.07      1.96 o 
   0  -1   4       10.80        5.36      1.27 o 
   1  -1   4      111.83      114.10      3.92 o 
   2  -1   4       58.13       46.60      2.18 o 
   3  -1   4       26.08       29.76      1.60 o 
   4  -1   4       24.13       26.29      2.98 o 
   5  -1   4        9.57        7.16      2.68 o 
   6  -1   4        7.42        2.72      2.59 o 
   7  -1   4        1.52        1.14      3.02 o 
  -7   0   4        0.56       -1.57      2.88 o 
  -6   0   4       43.98       45.73      6.48 o 
  -5   0   4       16.54       19.89      2.31 o 
  -4   0   4      246.72      240.71      7.96 o 
  -3   0   4      170.11      177.13      7.95 o 
  -2   0   4      818.81      872.29     32.99 o 
  -1   0   4      130.70      170.65      7.43 o 
   0   0   4      487.69      481.38     13.55 o 
   2   0   4       30.06       36.21      1.40 o 
   3   0   4        9.41       15.33      1.14 o 
   4   0   4       18.88       19.61      1.57 o 
   5   0   4        2.92        4.24      2.82 o 
   6   0   4        6.82        6.13      3.05 o 
   7   0   4        0.51        0.33      3.02 o 
  -8   1   4        0.21        1.29      3.92 o 
  -7   1   4        0.00       -0.58      2.78 o 
  -6   1   4        1.62        2.84      1.76 o 
  -5   1   4        0.10        3.48      1.75 o 
  -4   1   4        0.07        0.15      1.17 o 
  -3   1   4       26.26       21.77      2.08 o 
  -2   1   4       39.85       36.18      2.54 o 
  -1   1   4       74.79       38.91      2.62 o 
   0   1   4       55.48       73.99      2.32 o 
   1   1   4        7.84        8.23      0.87 o 
   2   1   4       52.94       42.13      1.63 o 
   3   1   4        0.02        0.68      0.71 o 
   4   1   4        2.36        4.38      1.45 o 
   5   1   4        0.13       -1.10      2.09 o 
   6   1   4        0.10        1.68      2.72 o 
  -8   2   4        1.34       -0.73      3.37 o 
  -6   2   4        4.26        9.07      2.51 o 
  -5   2   4        0.01        1.16      1.84 o 
  -4   2   4       23.68       29.54      3.50 o 
  -3   2   4       22.44       27.42      3.18 o 
  -2   2   4      180.73      192.64      8.76 o 
  -1   2   4      202.63      179.14      5.90 o 
   0   2   4      893.99      930.84     21.09 o 
   1   2   4        7.54       13.25      2.41 o 
   2   2   4      431.41      463.23     11.08 o 
   3   2   4        0.04       -1.30      1.02 o 
   4   2   4      103.09       88.67      7.31 o 
   5   2   4        0.06       -0.03      2.20 o 
   6   2   4       17.24       16.37      4.39 o 
  -7   3   4        0.01       -1.12      2.26 o 
  -6   3   4       14.51       13.12      3.26 o 
  -5   3   4        0.24        1.87      1.94 o 
  -4   3   4       15.48       12.89      2.73 o 
  -3   3   4        0.08       -0.35      1.19 o 
  -2   3   4        2.56        1.19      1.11 o 
  -1   3   4       55.74       48.07      1.87 o 
   0   3   4        8.96       10.31      1.21 o 
   1   3   4        3.50        2.14      0.80 o 
   2   3   4       17.65       19.69      3.63 o 
   3   3   4        0.00       -0.41      1.29 o 
   4   3   4       48.05       51.06      3.27 o 
   5   3   4        0.22       -0.05      1.78 o 
  -8   4   4       54.71       59.62      5.33 o 
  -7   4   4        5.89        3.66      2.57 o 
  -6   4   4       52.11       45.39      4.30 o 
  -5   4   4        0.29       -0.25      1.81 o 
  -4   4   4       10.35       14.00      3.06 o 
  -3   4   4        2.21        1.35      1.77 o 
  -2   4   4      199.53      195.89      6.95 o 
  -1   4   4       47.03       56.05      3.61 o 
   0   4   4      211.08      215.65      5.83 o 
   1   4   4       18.55       30.62      7.68 o 
   2   4   4       15.10       17.56      5.30 o 
   3   4   4        2.08        0.55      1.66 o 
   4   4   4        8.91       15.29      3.11 o 
   5   4   4        0.86       -0.16      2.26 o 
  -8   5   4       30.52       43.93      6.36 o 
  -7   5   4        0.41       -0.26      2.77 o 
  -6   5   4        9.85       13.34      3.85 o 
  -5   5   4        4.38        5.65      1.73 o 
  -4   5   4        7.07       14.24      2.16 o 
  -3   5   4       33.32       40.44      2.76 o 
  -2   5   4        2.07        2.73      2.42 o 
  -1   5   4       13.09       13.33      2.90 o 
   0   5   4       33.76       31.69      2.84 o 
   1   5   4        0.03       -1.37      1.71 o 
   2   5   4      107.16       98.49      4.70 o 
   3   5   4        2.24        1.79      1.80 o 
   4   5   4       75.70       69.85      4.29 o 
  -7   6   4        1.48        0.98      3.34 o 
  -6   6   4        0.08        0.18      1.74 o 
  -5   6   4        4.52        5.28      1.85 o 
  -4   6   4       21.41       15.81      2.04 o 
  -3   6   4        0.54       -0.91      1.66 o 
  -2   6   4       24.77       17.96      2.66 o 
  -1   6   4        0.00        0.66      1.32 o 
   0   6   4        0.89       -0.16      2.08 o 
   1   6   4        0.02        0.33      2.33 o 
   2   6   4        1.09       -2.84      2.32 o 
   3   6   4        0.37       -1.91      2.48 o 
  -7   7   4        0.11        0.02      2.00 o 
  -6   7   4       65.90       57.99      4.96 o 
  -5   7   4        1.69        4.07      2.06 o 
  -4   7   4       64.82       53.76      3.01 o 
  -3   7   4        5.37        6.62      2.18 o 
  -2   7   4       17.62       19.78      2.89 o 
  -1   7   4        2.67        7.09      3.35 o 
   0   7   4        0.11        1.74      2.76 o 
   1   7   4        0.07       -1.69      3.01 o 
  -6   8   4        0.12        2.26      2.29 o 
  -5   8   4        0.10       -2.26      2.18 o 
  -4   8   4        0.16       -0.79      1.74 o 
  -3   8   4        0.00       -1.19      1.95 o 
  -2   8   4        0.36        5.14      3.26 o 
  -1   8   4        0.27        0.18      3.08 o 
   2  -9   5        6.13        7.89      3.87 o 
   3  -9   5        0.64       -1.89      3.30 o 
   4  -9   5       14.34       17.15      4.71 o 
   5  -9   5        0.42       -2.21      3.42 o 
  -1  -8   5        0.78       -0.42      2.63 o 
   0  -8   5        1.09       -0.81      2.22 o 
   1  -8   5        0.02        1.37      2.55 o 
   2  -8   5        8.99        6.48      3.37 o 
   3  -8   5        0.48       -0.60      2.64 o 
   4  -8   5       10.16       13.43      4.17 o 
   5  -8   5        0.57       -3.09      2.50 o 
   6  -8   5        3.60        0.43      3.21 o 
  -2  -7   5       25.83       31.23      5.18 o 
  -1  -7   5       38.89       32.23      4.87 o 
   0  -7   5       45.56       40.90      5.13 o 
   1  -7   5       39.52       38.38      9.50 o 
   2  -7   5       47.36       60.65      6.44 o 
   3  -7   5       23.73       33.99      5.25 o 
   4  -7   5       35.15       51.03      6.48 o 
   5  -7   5       11.87        7.55      3.70 o 
   6  -7   5       12.08       14.39      4.24 o 
   7  -7   5        5.16        1.51      3.25 o 
  -3  -6   5       17.43       15.96      4.03 o 
  -2  -6   5       36.21       30.04      4.95 o 
  -1  -6   5       62.24       57.42      4.71 o 
   0  -6   5      131.18      127.72      5.17 o 
   1  -6   5      118.12      106.26      4.49 o 
   2  -6   5      140.39      147.91      8.30 o 
   3  -6   5       68.11       60.66      6.43 o 
   4  -6   5       18.13       16.84      3.83 o 
   5  -6   5       15.09       14.12      3.77 o 
   6  -6   5        0.42        0.10      2.63 o 
   7  -6   5        1.44        1.71      3.01 o 
  -4  -5   5        8.50        9.74      3.55 o 
  -3  -5   5       36.14       44.17      5.79 o 
  -2  -5   5        5.79        7.05      2.68 o 
  -1  -5   5       76.46       68.84      3.39 o 
   0  -5   5       14.72       24.10      2.50 o 
   1  -5   5       81.20       69.47      4.00 o 
   2  -5   5       50.20       47.63      3.95 o 
   3  -5   5       68.06       65.11      3.14 o 
   4  -5   5      122.40      130.43      5.20 o 
   5  -5   5       27.54       42.28      4.71 o 
   6  -5   5       64.05       71.93      3.88 o 
   7  -5   5        6.46        6.06      2.56 o 
  -5  -4   5       23.24       23.28      5.05 o 
  -4  -4   5       73.46       72.90      6.10 o 
  -3  -4   5       73.78       71.95      5.58 o 
  -2  -4   5      253.16      257.16      8.54 o 
  -1  -4   5       55.30       46.89      2.51 o 
   0  -4   5      302.00      272.03      8.61 o 
   1  -4   5       37.82       44.10      2.21 o 
   2  -4   5      200.33      197.06      9.63 o 
   3  -4   5        7.32       14.39      1.88 o 
   4  -4   5       25.11       35.05      2.57 o 
   5  -4   5        1.81       -0.17      1.24 o 
   6  -4   5        5.43        5.80      1.77 o 
   7  -4   5        2.05       -1.22      2.15 o 
  -6  -3   5       19.46       12.15      4.64 o 
  -5  -3   5        9.49        5.80      3.23 o 
  -4  -3   5       46.04       46.78      4.63 o 
  -3  -3   5        1.63       -0.08      1.24 o 
  -2  -3   5        5.93        5.23      1.48 o 
  -1  -3   5       75.03      102.22      3.98 o 
   0  -3   5      124.92      138.11      4.80 o 
   1  -3   5      121.34      150.46      4.96 o 
   2  -3   5      178.92      210.35      6.93 o 
   3  -3   5       35.72       40.54      2.34 o 
   4  -3   5       41.52       34.14      2.23 o 
   5  -3   5        3.89        5.90      1.60 o 
   6  -3   5        1.80        1.88      1.63 o 
   7  -3   5        0.01       -0.25      2.34 o 
  -6  -2   5       77.75       69.21      6.48 o 
  -5  -2   5       38.19       55.03      6.97 o 
  -4  -2   5      181.65      159.30      9.51 o 
  -3  -2   5       80.97       92.05      3.91 o 
  -2  -2   5      205.73      206.55      6.90 o 
  -1  -2   5       14.31       22.65      4.34 o 
   0  -2   5       27.08       22.98      1.46 o 
   1  -2   5        3.16        5.65      0.75 o 
   2  -2   5        5.16        2.74      0.99 o 
   3  -2   5       31.25       39.89      2.29 o 
   4  -2   5       35.20       41.62      2.49 o 
   5  -2   5       15.00       18.28      2.41 o 
   6  -2   5       28.93       41.27      5.65 o 
   7  -2   5        3.71        1.16      2.76 o 
  -7  -1   5        0.08       -1.72      3.00 o 
  -6  -1   5        8.83        5.85      3.50 o 
  -5  -1   5        2.06        1.76      2.55 o 
  -4  -1   5      120.33      129.77      5.10 o 
  -3  -1   5       30.73       28.18      2.24 o 
  -2  -1   5      703.02      787.65     22.29 o 
  -1  -1   5      306.69      332.29     13.65 o 
   0  -1   5     1572.87     1685.79     62.50 o 
   1  -1   5      517.65      563.74     22.07 o 
   2  -1   5      828.84      889.23     24.71 o 
   3  -1   5       96.00      105.25      4.17 o 
   4  -1   5       95.38       99.73      4.22 o 
   5  -1   5       15.68       14.91      3.42 o 
   6  -1   5       11.97        6.03      3.07 o 
   7  -1   5        2.53        1.74      3.03 o 
  -7   0   5        0.02        0.64      3.14 o 
  -6   0   5        5.42        3.22      3.40 o 
  -5   0   5        0.53       -1.28      1.30 o 
  -4   0   5       63.64       78.61      4.69 o 
  -3   0   5        1.27        1.89      1.46 o 
  -2   0   5      248.12      285.85     12.05 o 
  -1   0   5        2.13        0.75      0.97 o 
   0   0   5      188.23      216.37      6.79 o 
   1   0   5       38.77       29.65      1.31 o 
   2   0   5       85.14       87.51      3.45 o 
   3   0   5        4.55        2.92      1.06 o 
   4   0   5        7.02       10.68      2.94 o 
   5   0   5        0.99       -0.12      2.14 o 
   6   0   5        0.77       -0.53      2.47 o 
   7   0   5        0.31       -3.43      2.93 o 
  -7   1   5        1.23       -0.84      3.30 o 
  -6   1   5       17.66       24.80      3.00 o 
  -5   1   5       11.24        5.95      2.34 o 
  -4   1   5       74.53       62.27      4.09 o 
  -3   1   5       96.81       82.29      4.79 o 
  -2   1   5      159.01      161.03      7.61 o 
  -1   1   5      282.19      267.28     11.35 o 
   0   1   5      163.90      164.55      4.46 o 
   1   1   5       24.37       22.38      1.55 o 
   2   1   5        0.82        0.93      0.67 o 
   3   1   5        3.82        0.33      0.77 o 
   4   1   5       12.86       14.96      3.43 o 
   5   1   5        1.28        0.22      2.35 o 
   6   1   5        4.70        2.24      2.85 o 
  -8   2   5       17.96       28.97      6.71 o 
  -6   2   5       22.65       25.02      3.81 o 
  -5   2   5       14.33       18.89      3.42 o 
  -4   2   5       38.72       36.71      3.17 o 
  -3   2   5       12.16       12.35      2.56 o 
  -2   2   5      224.52      212.47      9.61 o 
  -1   2   5        7.27        5.59      1.20 o 
   0   2   5      443.42      505.32     12.01 o 
   1   2   5        2.51        0.65      0.68 o 
   2   2   5      398.04      428.70     10.47 o 
   3   2   5        2.16        4.94      2.27 o 
   4   2   5       96.75      108.37      7.48 o 
   5   2   5        0.26       -1.32      2.25 o 
   6   2   5        6.68        0.95      3.65 o 
  -7   3   5       23.71       32.72      4.98 o 
  -6   3   5      188.19      194.77     10.25 o 
  -5   3   5       45.80       44.05      3.94 o 
  -4   3   5      485.95      501.00     21.03 o 
  -3   3   5       32.89       31.81      3.01 o 
  -2   3   5      286.65      284.91      9.31 o 
  -1   3   5       51.95       44.68      2.03 o 
   0   3   5       49.44       43.32      1.88 o 
   1   3   5        6.17        6.38      1.11 o 
   2   3   5        6.33        9.16      1.81 o 
   3   3   5        0.08        0.59      1.39 o 
   4   3   5       12.18       12.09      2.48 o 
   5   3   5        0.14        1.21      3.12 o 
  -8   4   5       26.58       27.20      5.07 o 
  -7   4   5        0.01       -0.71      2.44 o 
  -6   4   5       30.42       39.22      5.19 o 
  -5   4   5        4.51        2.06      2.38 o 
  -4   4   5        0.87       -0.15      1.82 o 
  -3   4   5       23.37       26.03      3.85 o 
  -2   4   5      167.83      173.59      6.49 o 
  -1   4   5        0.88       -0.23      0.77 o 
   0   4   5      199.07      225.56      6.19 o 
   1   4   5        1.12        1.87      1.52 o 
   2   4   5       24.47       23.30      2.69 o 
   3   4   5        0.18        0.83      1.69 o 
   4   4   5        4.50        7.30      2.15 o 
  -7   5   5        1.72        0.85      2.97 o 
  -6   5   5      208.82      198.16     10.93 o 
  -5   5   5        0.28        1.84      2.35 o 
  -4   5   5      259.95      288.17     13.94 o 
  -3   5   5        0.86        2.27      1.49 o 
  -2   5   5      216.56      240.25     10.05 o 
  -1   5   5        0.06       -1.25      1.12 o 
   0   5   5      138.81      132.66      5.28 o 
   1   5   5        2.56       11.27      3.11 o 
   2   5   5       97.36      115.98      7.75 o 
   3   5   5        0.52       -3.38      2.43 o 
  -7   6   5        0.22        0.99      3.19 o 
  -6   6   5      200.35      196.12     11.25 o 
  -5   6   5        3.17        4.12      3.05 o 
  -4   6   5      497.86      452.91     20.43 o 
  -3   6   5        5.88        6.62      2.07 o 
  -2   6   5      529.30      469.94     15.06 o 
  -1   6   5        2.54        7.36      2.01 o 
   0   6   5      266.97      276.32     14.64 o 
   1   6   5        0.03       -0.08      2.65 o 
   2   6   5       59.58       56.94      5.45 o 
  -6   7   5        8.36        2.84      3.15 o 
  -5   7   5        0.02       -0.15      2.94 o 
  -4   7   5       20.76       24.42      7.23 o 
  -3   7   5        0.02        0.37      1.66 o 
  -2   7   5       42.18       52.71      3.53 o 
  -1   7   5        0.35        3.64      2.99 o 
   0   7   5       33.42       38.14      6.19 o 
   1   7   5        0.05       -0.27      2.70 o 
  -5   8   5        0.11       -1.69      2.71 o 
  -4   8   5       22.61       29.73      4.97 o 
  -3   8   5        0.00       -0.46      4.72 o 
  -2   8   5       25.74       30.15      6.11 o 
   3  -9   6        2.58        4.94      3.97 o 
   1  -8   6       48.20       60.38      6.82 o 
   2  -8   6       35.86       43.23      6.06 o 
   3  -8   6       60.53       66.57      7.78 o 
   4  -8   6       27.92       20.42      4.72 o 
   5  -8   6       33.24       45.26      6.74 o 
   6  -8   6       15.24       15.05      4.72 o 
  -2  -7   6        0.40       -1.49      2.49 o 
  -1  -7   6        8.98        5.72      2.97 o 
   0  -7   6        1.86       -1.08      1.51 o 
   1  -7   6       25.69       26.71      4.63 o 
   2  -7   6       11.38        9.72      3.20 o 
   3  -7   6       43.28       63.68      7.13 o 
   4  -7   6       21.22       25.63      4.89 o 
   5  -7   6       29.81       27.13      5.07 o 
   6  -7   6        7.33        2.01      3.19 o 
  -3  -6   6        4.82        1.22      2.62 o 
  -2  -6   6        4.28        0.51      2.53 o 
  -1  -6   6        6.47        6.39      2.55 o 
   0  -6   6        2.05       -1.40      1.43 o 
   1  -6   6       23.50       32.58      4.94 o 
   2  -6   6        7.81        9.66      3.27 o 
   3  -6   6       42.30       52.51      5.97 o 
   4  -6   6       21.55       22.52      4.75 o 
   5  -6   6       36.10       41.24      6.12 o 
   6  -6   6       34.59       29.64      5.21 o 
   7  -6   6       15.72        7.59      3.75 o 
  -4  -5   6        2.51        3.04      3.14 o 
  -3  -5   6        1.45        0.78      2.55 o 
  -2  -5   6        4.48       -0.06      2.12 o 
  -1  -5   6       40.03       45.36      6.37 o 
   0  -5   6       22.50       29.92      4.38 o 
   1  -5   6       39.89       41.93      4.96 o 
   2  -5   6        3.71        1.14      2.18 o 
   3  -5   6       10.70       11.73      2.39 o 
   4  -5   6        0.05        1.06      1.40 o 
   5  -5   6        0.93        0.83      1.60 o 
   6  -5   6        0.74        0.79      1.73 o 
   7  -5   6        0.12       -0.98      1.96 o 
  -5  -4   6       11.20        6.46      3.53 o 
  -4  -4   6       49.03       67.31      7.85 o 
  -3  -4   6       58.65       43.57      4.40 o 
  -2  -4   6      172.41      157.63      6.01 o 
  -1  -4   6      105.74      107.69      6.33 o 
   0  -4   6      149.76      156.60      5.60 o 
   1  -4   6       17.36       17.40      3.02 o 
   2  -4   6        3.73        5.32      2.01 o 
   3  -4   6        4.46       12.13      1.87 o 
   4  -4   6       10.80       20.73      2.50 o 
   5  -4   6        5.14        3.28      2.39 o 
   6  -4   6        2.49       -0.59      1.62 o 
   7  -4   6        0.34       -0.33      2.38 o 
  -5  -3   6       16.69       33.90      6.24 o 
  -4  -3   6      183.89      174.31     10.62 o 
  -3  -3   6       83.43       78.38      3.82 o 
  -2  -3   6      374.39      330.19     10.54 o 
  -1  -3   6      247.11      281.66      9.01 o 
   0  -3   6      307.95      305.12      9.43 o 
   1  -3   6      226.58      261.12      9.57 o 
   2  -3   6       46.81       51.64      2.67 o 
   3  -3   6       67.49       58.06      3.02 o 
   4  -3   6        0.67        0.14      1.17 o 
   5  -3   6       23.82       28.61     11.62 o 
   6  -3   6        4.54        4.31      1.83 o 
   7  -3   6        7.60        8.50      3.45 o 
  -6  -2   6        0.94       -1.21      3.13 o 
  -5  -2   6        0.83       -0.89      2.54 o 
  -4  -2   6        0.07        0.50      1.45 o 
  -3  -2   6        2.97        5.61      1.55 o 
  -2  -2   6       24.74       28.52      2.58 o 
  -1  -2   6       16.74       28.12      4.46 o 
   0  -2   6      206.18      223.12      7.13 o 
   1  -2   6       35.87       41.16      1.61 o 
   2  -2   6      340.66      322.41     10.05 o 
   3  -2   6       70.79       86.99      3.84 o 
   4  -2   6      181.89      170.97      6.41 o 
   5  -2   6       24.80       31.21      5.88 o 
   6  -2   6       30.73       35.49      5.27 o 
   7  -2   6        6.07        8.51      3.80 o 
  -6  -1   6        2.36        3.73      3.30 o 
  -5  -1   6        0.36       -3.05      2.03 o 
  -4  -1   6        3.66        1.76      1.46 o 
  -3  -1   6       18.24       19.57      2.24 o 
  -2  -1   6       32.50       38.14      2.95 o 
  -1  -1   6       32.66       28.00      2.44 o 
   0  -1   6      125.34      144.65      7.02 o 
   1  -1   6        0.01       -0.89      0.73 o 
   2  -1   6       59.64       65.09      3.02 o 
   3  -1   6        1.81        1.28      1.09 o 
   4  -1   6       22.43       24.49      3.96 o 
   5  -1   6        1.01        2.88      2.18 o 
   6  -1   6        4.24        3.66      2.98 o 
   7  -1   6        0.27       -0.86      3.23 o 
  -7   0   6        0.04       -3.26      3.32 o 
  -6   0   6        5.89        0.88      3.23 o 
  -5   0   6        0.35       -1.38      1.43 o 
  -4   0   6       36.18       39.84      3.30 o 
  -3   0   6        0.39        0.86      1.28 o 
  -2   0   6      130.81      126.85      6.44 o 
  -1   0   6        4.57        5.71      1.54 o 
   0   0   6      174.60      180.33      6.04 o 
   1   0   6      103.40       89.58      5.67 o 
   2   0   6      142.08      156.86      5.58 o 
   3   0   6       37.27       35.64      2.24 o 
   4   0   6       16.45       21.57      3.77 o 
   5   0   6        5.20        3.37      2.47 o 
   6   0   6        0.15       -0.21      2.52 o 
  -7   1   6        1.04       -1.51      3.46 o 
  -6   1   6       20.29       32.26      4.44 o 
  -5   1   6        2.53        1.61      1.83 o 
  -4   1   6       18.27       26.60      3.62 o 
  -3   1   6       24.27       18.09      2.83 o 
  -2   1   6        2.52        3.56      1.60 o 
  -1   1   6      119.30      115.84      6.02 o 
   0   1   6       33.43       34.12      1.94 o 
   1   1   6       33.55       32.62      1.57 o 
   2   1   6      104.47      132.47      4.00 o 
   3   1   6        9.20        6.17      1.65 o 
   4   1   6      115.73      109.90      7.43 o 
   5   1   6        2.34       -0.35      2.64 o 
   6   1   6       43.67       56.76      7.47 o 
  -7   2   6        0.10        0.19      2.73 o 
  -6   2   6        2.80        2.80      2.39 o 
  -5   2   6        2.57        1.16      2.03 o 
  -4   2   6        5.74        4.88      2.12 o 
  -3   2   6        8.63        9.49      2.43 o 
  -2   2   6       62.39       52.94      3.81 o 
  -1   2   6        2.56        4.96      1.80 o 
   0   2   6        9.69        9.83      1.67 o 
   1   2   6        0.56        1.16      0.85 o 
   2   2   6        4.41        5.09      1.08 o 
   3   2   6        0.02        0.58      1.78 o 
   4   2   6        2.57       -0.23      2.31 o 
   5   2   6        0.07       -3.30      2.62 o 
  -7   3   6       13.85       17.15      3.98 o 
  -6   3   6      142.50      141.68      8.37 o 
  -5   3   6       21.46       27.15      4.41 o 
  -4   3   6      251.85      250.88     12.05 o 
  -3   3   6        3.91       12.79      2.73 o 
  -2   3   6      127.48      135.65      7.23 o 
  -1   3   6       26.24       22.64      2.89 o 
   0   3   6        0.00        0.15      0.85 o 
   1   3   6       26.82       30.96      2.01 o 
   2   3   6       18.41       31.81      3.12 o 
   3   3   6        2.78       -0.52      2.13 o 
   4   3   6        0.80       -2.39      2.22 o 
  -7   4   6        0.27        0.67      3.09 o 
  -6   4   6      194.91      200.15     10.94 o 
  -5   4   6        2.69        1.52      2.25 o 
  -4   4   6      229.99      203.04     10.63 o 
  -3   4   6        9.80        9.27      2.83 o 
  -2   4   6      115.89      108.37      4.82 o 
  -1   4   6        8.29        7.87      1.88 o 
   0   4   6       48.89       50.42      2.30 o 
   1   4   6        4.38        0.95      1.36 o 
   2   4   6       28.85       35.37      3.52 o 
   3   4   6        3.73        3.90      1.95 o 
   4   4   6       30.00       16.85      4.35 o 
  -7   5   6       10.51       14.53      4.22 o 
  -6   5   6        6.00        4.41      3.01 o 
  -5   5   6        3.46        2.39      2.71 o 
  -4   5   6      116.96      107.89      7.11 o 
  -3   5   6        0.11       -1.27      2.14 o 
  -2   5   6      362.58      345.85     11.65 o 
  -1   5   6        3.43        1.44      1.56 o 
   0   5   6      323.46      281.96     14.58 o 
   1   5   6        5.69        5.23      2.90 o 
   2   5   6      133.15      138.69      8.90 o 
   3   5   6        1.63       -0.09      3.00 o 
  -6   6   6        1.44        1.97      3.27 o 
  -5   6   6        0.25       -3.50      2.54 o 
  -4   6   6        9.63        8.58      3.55 o 
  -3   6   6        0.27        1.37      1.71 o 
  -2   6   6       12.61        4.58      2.18 o 
  -1   6   6        1.77        1.42      1.89 o 
   0   6   6        0.55       -2.63      2.28 o 
   1   6   6        0.30       -1.76      2.86 o 
  -5   7   6        0.05       -2.30      2.80 o 
  -4   7   6        1.52        2.07      2.93 o 
  -3   7   6        0.05        0.49      1.89 o 
  -2   7   6        0.06       -1.86      1.78 o 
  -1   7   6        0.04        0.94      3.08 o 
   0   7   6        0.18        1.43      3.43 o 
   1  -8   7        0.01        0.87      3.45 o 
   2  -8   7        4.02        0.44      3.12 o 
   3  -8   7        0.35       -0.82      2.89 o 
   4  -8   7        5.73        5.27      3.80 o 
   5  -8   7        1.02       -1.74      2.95 o 
   0  -7   7        3.73       -0.11      2.65 o 
   1  -7   7       11.43       13.48      3.93 o 
   2  -7   7       18.48       29.59      4.94 o 
   3  -7   7       15.02        9.42      3.62 o 
   4  -7   7       14.00       26.06      5.40 o 
   5  -7   7        3.50       -0.12      3.57 o 
   6  -7   7        1.92       -2.30      3.35 o 
  -3  -6   7       35.91       38.60      5.99 o 
  -2  -6   7       24.79       21.11      4.17 o 
  -1  -6   7       37.33       45.47      3.95 o 
   0  -6   7        4.24        7.28      2.97 o 
   1  -6   7       12.69        9.65      3.44 o 
   2  -6   7        0.00       -0.86      2.59 o 
   3  -6   7        5.72        0.90      2.56 o 
   4  -6   7        3.51        1.81      2.90 o 
   5  -6   7        7.31        6.76      3.89 o 
   6  -6   7       11.49        9.78      4.29 o 
  -4  -5   7        0.42       -4.29      3.09 o 
  -3  -5   7        7.86        8.58      3.53 o 
  -2  -5   7       51.01       53.46      4.82 o 
  -1  -5   7       48.59       38.79      6.73 o 
   0  -5   7      235.31      209.98     10.64 o 
   1  -5   7       92.94       84.35      5.77 o 
   2  -5   7      274.52      285.29     13.73 o 
   3  -5   7       53.50       61.25      5.24 o 
   4  -5   7       88.60      111.02      4.99 o 
   5  -5   7        9.93        6.28      1.99 o 
   6  -5   7        9.93        9.47      2.58 o 
   7  -5   7        1.48       -1.78      2.02 o 
  -4  -4   7       39.29       47.39      6.99 o 
  -3  -4   7       25.52       32.17      5.38 o 
  -2  -4   7      198.67      199.93      9.96 o 
  -1  -4   7       48.71       42.27      2.63 o 
   0  -4   7      320.80      277.53     12.85 o 
   1  -4   7       48.74       48.80      4.00 o 
   2  -4   7      174.52      147.95      8.18 o 
   3  -4   7       34.27       35.59      2.68 o 
   4  -4   7       24.78       32.19      3.98 o 
   5  -4   7       11.54        9.59      3.12 o 
   6  -4   7        0.64       -1.46      1.58 o 
   7  -4   7        4.38        3.76      3.01 o 
  -5  -3   7        0.07       -0.87      2.88 o 
  -4  -3   7        0.00       -0.40      2.90 o 
  -3  -3   7        3.09        1.07      1.47 o 
  -2  -3   7        2.83        6.56      2.02 o 
  -1  -3   7        4.22        6.01      1.54 o 
   0  -3   7        1.44        0.60      1.04 o 
   1  -3   7       47.67       55.63      4.19 o 
   2  -3   7       44.88       45.66      2.66 o 
   3  -3   7       35.33       37.57      6.23 o 
   4  -3   7       68.56       58.44      7.81 o 
   5  -3   7       17.89       20.21      3.69 o 
   6  -3   7       35.61       30.26      4.88 o 
   7  -3   7        5.48        8.43      3.51 o 
  -6  -2   7        9.98        9.48      4.46 o 
  -5  -2   7        0.05       -0.05      3.16 o 
  -4  -2   7       13.82       20.50      2.77 o 
  -3  -2   7        0.00        1.09      1.31 o 
  -2  -2   7       36.67       37.32      2.46 o 
  -1  -2   7       21.81       23.22      2.48 o 
   0  -2   7       98.65       98.19      3.90 o 
   1  -2   7      103.11      107.32      4.36 o 
   2  -2   7      132.23      155.49      6.40 o 
   3  -2   7       41.79       41.67      2.69 o 
   4  -2   7       47.81       52.16      3.16 o 
   5  -2   7        9.78        9.04      2.17 o 
   6  -2   7        9.25        6.92      3.27 o 
  -6  -1   7        6.48        4.64      3.97 o 
  -5  -1   7        0.72       -3.42      2.50 o 
  -4  -1   7       15.63       15.36      2.53 o 
  -3  -1   7        7.94        7.44      4.90 o 
  -2  -1   7        7.74        8.79      2.30 o 
  -1  -1   7       11.19       10.56      2.27 o 
   0  -1   7        0.51       -0.77      1.27 o 
   1  -1   7        0.16       -0.79      0.83 o 
   2  -1   7        0.65       -0.05      0.93 o 
   3  -1   7        6.59        2.70      1.70 o 
   4  -1   7        0.05        0.88      1.34 o 
   5  -1   7        5.94        7.60      3.14 o 
   6  -1   7        0.08       -2.55      2.14 o 
  -6   0   7       11.80        6.46      4.35 o 
  -5   0   7        0.12       -0.80      1.63 o 
  -4   0   7       12.93       13.79      2.85 o 
  -3   0   7       10.60       17.08      2.88 o 
  -2   0   7       13.08       24.86      3.35 o 
  -1   0   7       32.88       38.10      3.11 o 
   0   0   7        0.13       -1.03      0.69 o 
   1   0   7        0.74       -0.04      1.00 o 
   2   0   7        1.40        1.40      1.05 o 
   3   0   7        0.72       -0.26      1.10 o 
   4   0   7        1.10        2.60      2.37 o 
   5   0   7        0.95       -2.18      1.91 o 
   6   0   7        6.70        4.91      3.51 o 
  -7   1   7        8.88        3.91      4.53 o 
  -6   1   7       63.82       61.06      5.02 o 
  -5   1   7       13.92       17.67      3.57 o 
  -4   1   7       70.68       56.25      4.34 o 
  -3   1   7       10.26       16.49      3.01 o 
  -2   1   7       87.55       85.40      5.20 o 
  -1   1   7        0.19       -0.09      1.43 o 
   0   1   7       72.97       68.24      3.16 o 
   1   1   7        7.93       13.42      1.53 o 
   2   1   7       90.78       82.98      3.75 o 
   3   1   7       11.15       17.86      3.63 o 
   4   1   7       80.43       86.93      6.65 o 
   5   1   7        3.27        6.49      3.08 o 
  -7   2   7        2.47        0.09      2.86 o 
  -6   2   7       29.34       40.17      5.36 o 
  -5   2   7       35.92       45.46      5.42 o 
  -4   2   7      298.74      318.83     14.58 o 
  -3   2   7      110.63      109.28      6.47 o 
  -2   2   7      654.65      686.77     27.60 o 
  -1   2   7      146.78      187.10      9.13 o 
   0   2   7      465.34      461.09     11.44 o 
   1   2   7       40.29       59.85      2.49 o 
   2   2   7      118.78      126.55      5.02 o 
   3   2   7        2.18        0.67      2.14 o 
   4   2   7       16.99       14.04      3.76 o 
   5   2   7        0.26       -2.41      2.91 o 
  -7   3   7        0.02        5.01      3.42 o 
  -6   3   7      128.17      115.91      7.48 o 
  -5   3   7        1.89        2.09      2.54 o 
  -4   3   7      427.53      465.57     20.21 o 
  -3   3   7        2.91       -0.56      1.67 o 
  -2   3   7      384.57      403.22     17.54 o 
  -1   3   7        6.02        5.76      1.66 o 
   0   3   7       68.24       62.01      2.59 o 
   1   3   7        7.31       12.60      1.69 o 
   2   3   7        1.17        2.80      2.26 o 
   3   3   7        2.75        0.41      2.39 o 
   4   3   7        0.00       -1.35      2.64 o 
  -7   4   7        8.52        8.33      3.45 o 
  -6   4   7        3.48        3.33      3.01 o 
  -5   4   7       18.05       28.30      4.78 o 
  -4   4   7       12.54       15.86      3.41 o 
  -3   4   7        6.63       10.49      3.02 o 
  -2   4   7        0.89        1.16      2.27 o 
  -1   4   7        0.06       -1.80      1.48 o 
   0   4   7       52.41       56.55      2.58 o 
   1   4   7        0.17        0.89      1.69 o 
   2   4   7       53.01       54.18      4.92 o 
   3   4   7        1.03       -1.42      2.83 o 
  -6   5   7        4.68       12.35      4.09 o 
  -5   5   7        1.04       -1.57      2.70 o 
  -4   5   7       23.07       27.27      4.85 o 
  -3   5   7        5.70        4.88      2.68 o 
  -2   5   7       67.83       49.82      9.42 o 
  -1   5   7        5.62       15.48      3.90 o 
   0   5   7       87.84       85.54      6.72 o 
   1   5   7        0.72        2.45      2.82 o 
   2   5   7       37.02       68.32      7.98 o 
  -6   6   7       18.87       13.49      4.57 o 
  -5   6   7        1.11       -0.06      3.24 o 
  -4   6   7       27.81       25.02      4.90 o 
  -3   6   7        1.21       -0.45      1.86 o 
  -2   6   7       31.69       43.81      4.27 o 
  -1   6   7        0.44       -0.10      2.87 o 
   0   6   7       18.76       21.75      5.07 o 
   1   6   7        0.09       -3.77      3.05 o 
  -4   7   7       15.28       17.65      4.80 o 
  -3   7   7        0.17        3.21      2.49 o 
  -2   7   7        8.24        2.09      2.24 o 
   2  -8   8        1.98        6.99      4.06 o 
   3  -8   8        1.78       -2.18      3.51 o 
   0  -7   8       24.05       29.55      5.31 o 
   1  -7   8       20.68       24.67      4.89 o 
   2  -7   8        4.96        5.26      3.40 o 
   3  -7   8       11.55        9.68      3.73 o 
   4  -7   8        0.07       -0.33      3.25 o 
   5  -7   8        5.61        8.03      4.24 o 
  -1  -6   8        0.12        1.10      2.93 o 
   0  -6   8        0.02       -0.51      2.52 o 
   1  -6   8        9.15       12.15      3.52 o 
   2  -6   8       19.83       19.70      4.58 o 
   3  -6   8       20.34       15.37      4.20 o 
   4  -6   8       31.52       26.67      5.07 o 
   5  -6   8       12.73       19.39      4.74 o 
   6  -6   8       10.50        7.76      4.51 o 
  -3  -5   8        7.79        3.68      3.23 o 
  -2  -5   8       36.48       40.10      5.74 o 
  -1  -5   8       76.35       93.65      6.44 o 
   0  -5   8      153.10      164.46      9.25 o 
   1  -5   8      132.02      139.82      8.36 o 
   2  -5   8      197.88      197.67     10.65 o 
   3  -5   8       73.88       76.00      5.92 o 
   4  -5   8       96.22       87.39      4.52 o 
   5  -5   8       23.36       31.37      7.63 o 
   6  -5   8       19.78       25.05      3.57 o 
  -4  -4   8        0.94       -3.60      2.83 o 
  -3  -4   8        3.35       -1.46      2.80 o 
  -2  -4   8        6.90        4.43      1.80 o 
  -1  -4   8       43.62       42.90      3.91 o 
   0  -4   8       25.20       38.22      5.06 o 
   1  -4   8       41.45       56.41      5.88 o 
   2  -4   8        4.96        5.80      2.64 o 
   3  -4   8        2.44        0.79      1.49 o 
   4  -4   8        4.61        4.76      1.89 o 
   5  -4   8        0.89        0.10      1.76 o 
   6  -4   8       12.60       11.44      2.96 o 
  -5  -3   8       18.51       17.10      5.14 o 
  -4  -3   8       26.81       17.23      4.64 o 
  -3  -3   8       15.54       29.60      8.01 o 
  -2  -3   8       16.37       26.88      3.31 o 
  -1  -3   8        8.14        4.16      1.50 o 
   0  -3   8       24.63       36.43      4.53 o 
   2  -3   8       53.87       47.19      2.87 o 
   3  -3   8       42.23       52.90      4.76 o 
   4  -3   8       60.26       57.05      3.50 o 
   5  -3   8       28.99       37.90      5.75 o 
   6  -3   8       25.17       26.13      5.06 o 
  -5  -2   8        9.69       13.36      4.56 o 
  -4  -2   8       49.74       57.91      3.62 o 
  -3  -2   8       41.51       37.16      2.97 o 
  -2  -2   8      156.10      180.25     13.52 o 
  -1  -2   8       98.71       84.79      3.87 o 
   0  -2   8      146.25      142.09      7.65 o 
   1  -2   8      124.38      126.56      7.10 o 
   2  -2   8       40.39       44.58      3.98 o 
   3  -2   8       49.81       50.36      3.06 o 
   4  -2   8        1.87        4.21      2.12 o 
   5  -2   8       16.69       14.06      3.74 o 
   6  -2   8        0.02       -0.68      2.69 o 
  -6  -1   8       14.22        6.85      4.49 o 
  -5  -1   8       27.42       32.80      8.54 o 
  -4  -1   8       39.40       38.46      5.56 o 
  -3  -1   8       59.14       48.05      3.04 o 
  -2  -1   8       38.25       36.81      4.33 o 
  -1  -1   8       63.89       57.26      4.15 o 
   0  -1   8       34.79       40.55      3.41 o 
   1  -1   8       14.13        9.70      2.98 o 
   2  -1   8       12.91       20.94      3.48 o 
   3  -1   8        4.05        1.79      1.38 o 
   4  -1   8        2.67        0.95      1.56 o 
   5  -1   8        2.39        2.39      2.93 o 
   6  -1   8        1.66        0.34      2.93 o 
  -6   0   8       28.05       25.44      6.46 o 
  -5   0   8        0.17       -1.99      1.58 o 
  -4   0   8       38.92       47.29      4.99 o 
  -3   0   8        0.02       -1.89      1.59 o 
  -2   0   8        3.40       -0.04      1.52 o 
  -1   0   8        0.32        2.80      1.92 o 
   0   0   8        1.93       -0.25      1.43 o 
   1   0   8        1.01       -0.44      1.01 o 
   2   0   8        0.67        0.49      1.16 o 
   3   0   8        0.09       -1.88      1.25 o 
   4   0   8        4.52        1.10      2.41 o 
   5   0   8        0.75       -0.90      2.55 o 
  -6   1   8       28.56       40.92      5.44 o 
  -5   1   8       30.27       45.33      5.54 o 
  -4   1   8       21.36       34.97      4.53 o 
  -3   1   8       18.11        9.61      2.75 o 
  -2   1   8       13.65       20.82      3.52 o 
  -1   1   8        4.67        4.10      2.14 o 
   0   1   8      110.09      109.06      4.55 o 
   1   1   8        0.53       -0.06      1.05 o 
   2   1   8       73.54       57.20      3.13 o 
   3   1   8        1.59        0.28      2.23 o 
   4   1   8       13.96        6.86      3.31 o 
   5   1   8        0.19        0.49      2.97 o 
  -6   2   8       61.97       60.55      5.22 o 
  -5   2   8       31.56       29.07      4.92 o 
  -4   2   8      324.27      311.20     14.64 o 
  -3   2   8       92.45       81.11      5.60 o 
  -2   2   8      856.35      939.05     37.11 o 
  -1   2   8       79.22       62.66      4.62 o 
   0   2   8      776.36      830.77     23.76 o 
   1   2   8       32.81       31.75      3.47 o 
   2   2   8      224.82      242.01     12.71 o 
   3   2   8       13.45        6.25      3.15 o 
   4   2   8       29.47       25.81      5.20 o 
  -6   3   8       15.51       20.48      4.50 o 
  -5   3   8        0.17       -3.49      2.33 o 
  -4   3   8        3.64       10.40      3.19 o 
  -3   3   8        0.06        1.01      2.25 o 
  -2   3   8        1.74        2.51      2.33 o 
  -1   3   8        1.93       -0.46      1.91 o 
   0   3   8       15.71       17.11      2.67 o 
   1   3   8        7.65        4.76      1.63 o 
   2   3   8       44.57       50.17      4.78 o 
   3   3   8        3.63        0.94      2.61 o 
  -6   4   8        2.76        2.39      2.84 o 
  -5   4   8        8.59        8.92      3.42 o 
  -4   4   8        0.05        0.52      2.29 o 
  -3   4   8        5.15       -0.16      2.18 o 
  -2   4   8        7.35       11.03      3.25 o 
  -1   4   8        0.00        0.03      1.73 o 
   0   4   8       31.44       27.22      3.11 o 
   1   4   8        2.59        1.54      2.32 o 
   2   4   8       39.32       34.10      5.54 o 
  -5   5   8        0.34       -2.14      2.35 o 
  -4   5   8       40.53       43.29      5.87 o 
  -3   5   8        0.19       -1.34      2.61 o 
  -2   5   8       23.62       23.13      3.33 o 
  -1   5   8        0.02        2.49      2.07 o 
   0   5   8       10.63       23.37      5.09 o 
  -4   6   8       33.37       45.42      6.53 o 
  -3   6   8        0.13       -0.40      2.57 o 
  -2   6   8       32.29       44.23      4.51 o 
  -1   6   8        0.01       -1.89      3.12 o 
   1  -7   9        3.20        0.99      3.59 o 
   2  -7   9        0.09        0.03      3.19 o 
   3  -7   9        0.71       -2.51      3.06 o 
   4  -7   9        2.76        7.15      3.99 o 
  -1  -6   9        0.00        0.22      3.08 o 
   0  -6   9       18.24       19.26      4.81 o 
   1  -6   9       22.62       38.80      5.98 o 
   2  -6   9       81.93       71.20      6.12 o 
   3  -6   9       61.18       68.30      6.05 o 
   4  -6   9       91.45      102.71      7.81 o 
   5  -6   9       40.26       59.55      7.88 o 
  -2  -5   9        0.20        0.02      3.12 o 
  -1  -5   9        3.16        0.47      2.83 o 
   0  -5   9       20.83       19.51      4.04 o 
   1  -5   9       29.69       29.94      4.82 o 
   2  -5   9       63.20       51.56      4.93 o 
   3  -5   9       35.46       43.17      5.79 o 
   4  -5   9       33.77       42.84      5.33 o 
   5  -5   9        9.54       10.31      2.69 o 
  -3  -4   9       56.75       62.84      5.94 o 
  -2  -4   9       39.20       68.13      7.06 o 
  -1  -4   9       73.00       68.47      5.36 o 
   0  -4   9       10.49       16.72      3.86 o 
   1  -4   9       70.65       74.82      5.61 o 
   2  -4   9        3.65       10.79      3.31 o 
   3  -4   9       49.09       43.06      3.93 o 
   4  -4   9       10.30       13.49      2.60 o 
   5  -4   9       31.39       36.73      4.04 o 
  -4  -3   9        1.98        1.60      3.64 o 
  -3  -3   9       18.15       17.42      3.99 o 
  -2  -3   9       19.74       23.34      4.18 o 
  -1  -3   9       56.81       48.47      4.27 o 
   0  -3   9       66.11       71.60      5.35 o 
   1  -3   9       67.61       48.57      4.26 o 
   2  -3   9       58.74       50.42      4.43 o 
   3  -3   9       52.51       47.59      3.13 o 
   4  -3   9       14.83       13.29      2.84 o 
   5  -3   9       21.79       31.74      3.85 o 
  -5  -2   9        6.67        3.76      4.34 o 
  -4  -2   9       12.77       15.02      4.95 o 
  -3  -2   9       29.20       32.85      5.03 o 
  -2  -2   9       44.24       44.16      3.77 o 
  -1  -2   9       75.35       52.38      4.28 o 
   0  -2   9       53.71       48.78      4.17 o 
   1  -2   9      104.64       95.23      6.14 o 
   2  -2   9       43.78       45.81      2.98 o 
   3  -2   9       48.79       49.29      3.20 o 
   4  -2   9       23.56       33.08      3.71 o 
   5  -2   9       11.41       27.21      5.11 o 
  -5  -1   9        0.42       -0.07      1.99 o 
  -4  -1   9       46.35       51.49     14.80 o 
  -3  -1   9        0.39       -0.41      1.58 o 
  -2  -1   9       81.42       67.97      4.94 o 
  -1  -1   9        8.63        8.50      2.55 o 
   0  -1   9       29.59       16.04      3.28 o 
   1  -1   9        7.42        4.84      1.59 o 
   2  -1   9        0.13       -0.25      1.24 o 
   3  -1   9        3.87        1.04      1.52 o 
   4  -1   9        2.06        3.07      1.88 o 
   5  -1   9        0.71        4.71      3.45 o 
  -5   0   9       22.46       18.15      3.28 o 
  -4   0   9       44.35       45.84      5.52 o 
  -3   0   9       43.32       53.84      5.84 o 
  -2   0   9       60.88       58.85      4.52 o 
  -1   0   9       29.40       21.51      3.57 o 
   0   0   9       14.31       17.14      3.34 o 
   1   0   9       13.97        4.45      2.86 o 
   2   0   9        0.45       -0.39      1.38 o 
   3   0   9        3.72        0.23      2.11 o 
   4   0   9        0.78       -0.31      2.54 o 
  -5   1   9        2.31        5.37      3.01 o 
  -4   1   9       34.63       42.93      5.30 o 
  -3   1   9       51.53       51.98      5.76 o 
  -2   1   9      205.65      187.70      9.68 o 
  -1   1   9      176.96      157.53      8.52 o 
   0   1   9      475.46      451.77     19.35 o 
   1   1   9      165.05      170.34      6.52 o 
   2   1   9      410.97      451.50     14.22 o 
   3   1   9       62.05       64.77      5.87 o 
   4   1   9      141.27      161.49     10.62 o 
  -6   2   9        7.66        8.82      3.70 o 
  -5   2   9        1.52        0.20      2.49 o 
  -4   2   9        0.36        1.48      2.21 o 
  -3   2   9        0.06       -0.15      2.07 o 
  -2   2   9       17.69       23.34      4.08 o 
  -1   2   9        1.19       -0.44      1.56 o 
   0   2   9       20.58       17.20      5.45 o 
   1   2   9        0.02        0.30      1.38 o 
   2   2   9        0.60       -1.22      2.39 o 
   3   2   9        2.24        1.17      2.99 o 
  -5   3   9        0.91       -2.16      2.69 o 
  -4   3   9       11.26        8.36      3.69 o 
  -3   3   9        2.48        0.45      2.62 o 
  -2   3   9        0.58       -0.22      2.17 o 
  -1   3   9        3.30        1.22      2.16 o 
   0   3   9        0.08       -1.35      1.30 o 
   1   3   9        0.16       -2.94      2.18 o 
   2   3   9        7.49       11.52      3.49 o 
  -5   4   9        0.14       -0.91      2.60 o 
  -4   4   9       60.59       60.26      5.38 o 
  -3   4   9        1.95        2.05      2.55 o 
  -2   4   9       88.10      109.47      7.43 o 
  -1   4   9        1.97        1.83      2.56 o 
   0   4   9       32.86       34.27      4.83 o 
  -4   5   9       26.27       52.37      7.06 o 
  -3   5   9        3.87        4.55      2.96 o 
  -2   5   9       26.68       32.11      5.52 o 
  -1   5   9        4.01        3.14      2.35 o 
   0  -6  10        3.55        2.12      3.47 o 
   1  -6  10        2.19        2.82      3.12 o 
   2  -6  10        2.85        1.75      2.91 o 
   3  -6  10       12.86       12.37      4.67 o 
  -1  -5  10       10.75       13.31      4.09 o 
   0  -5  10       13.74       18.26      4.22 o 
   1  -5  10        2.93       -0.10      2.54 o 
   2  -5  10        0.35        1.46      2.77 o 
   3  -5  10        1.62        0.59      3.01 o 
   4  -5  10        0.85       -2.74      2.93 o 
  -2  -4  10        2.22        0.14      3.16 o 
  -1  -4  10        0.04       -3.57      2.38 o 
   0  -4  10        0.12        0.10      2.63 o 
   1  -4  10        6.47       10.86      3.36 o 
   2  -4  10        0.77        0.76      2.18 o 
   3  -4  10        5.95        8.35      3.61 o 
   4  -4  10        0.42        0.18      1.98 o 
  -3  -3  10        4.90        4.78      3.20 o 
  -2  -3  10        2.37        0.80      2.47 o 
  -1  -3  10       10.58        4.76      2.62 o 
   0  -3  10        3.24        1.68      2.46 o 
   1  -3  10        8.90        6.83      2.89 o 
   2  -3  10        1.20        0.13      2.41 o 
   3  -3  10        0.94        0.13      2.48 o 
   4  -3  10        0.03       -2.24      1.67 o 
  -4  -2  10       23.40       24.23     11.87 o 
  -3  -2  10       53.33       50.43      4.65 o 
  -2  -2  10       67.73       47.44      4.43 o 
  -1  -2  10       72.16       67.83      5.20 o 
   0  -2  10       98.27       91.20      6.20 o 
   1  -2  10       41.96       43.82      5.38 o 
   2  -2  10       61.50       60.17      3.60 o 
   3  -2  10       17.38       14.49      2.68 o 
   4  -2  10       16.20       12.65      4.89 o 
  -4  -1  10        0.01       -1.21      2.07 o 
  -3  -1  10        0.72        1.14      1.86 o 
  -2  -1  10        0.12       -2.27      1.51 o 
  -1  -1  10        1.10       -1.21      1.81 o 
   0  -1  10        1.43       -1.10      1.95 o 
   1  -1  10        6.46        5.99      2.68 o 
   2  -1  10        8.19        7.86      2.16 o 
   3  -1  10        7.33        7.68      2.30 o 
   4  -1  10        9.24        6.21      3.34 o 
  -4   0  10       10.21       17.68      4.15 o 
  -3   0  10       56.36       45.88      4.29 o 
  -2   0  10       10.43        9.67      2.79 o 
  -1   0  10       28.06       40.06      5.17 o 
   0   0  10        5.12        2.54      2.35 o 
   1   0  10        0.02       -1.47      1.40 o 
   2   0  10       53.39       46.77      4.11 o 
   3   0  10        9.31        2.84      1.90 o 
   4   0  10       57.21       75.09      8.37 o 
  -5   1  10        5.64        3.55      3.01 o 
  -4   1  10        0.26        0.33      2.33 o 
  -3   1  10       10.88        9.12      3.15 o 
  -2   1  10       22.46       22.11      4.10 o 
  -1   1  10       28.44       25.44      4.18 o 
   0   1  10      127.53      131.95      7.79 o 
   1   1  10       32.06       28.48      3.17 o 
   2   1  10      130.54      146.11      6.21 o 
   3   1  10       13.69       19.77      4.80 o 
  -5   2  10       39.99       38.50      5.99 o 
  -4   2  10      113.02      111.20      7.45 o 
  -3   2  10       38.49       55.23      6.33 o 
  -2   2  10       61.92       52.54      4.68 o 
  -1   2  10       17.03       17.71      3.92 o 
   0   2  10        5.90        3.73      2.35 o 
   1   2  10        7.42        3.82      1.80 o 
   2   2  10        1.31       -2.68      2.40 o 
  -4   3  10        8.70       11.46      3.48 o 
  -3   3  10        7.45        3.42      2.76 o 
  -2   3  10       47.44       36.42      5.29 o 
  -1   3  10       15.49       15.65      3.84 o 
   0   3  10       58.98       59.06      4.97 o 
   1   3  10        9.39        8.43      3.22 o 
  -3   4  10        2.09       -1.96      2.69 o 
  -2   4  10       16.11       25.48      4.80 o 
  -1   4  10        3.71        2.81      2.69 o 
   1  -5  11       11.69       13.50      4.39 o 
   2  -5  11        0.93        3.46      3.25 o 
  -1  -4  11        0.07        0.31      2.94 o 
   0  -4  11        0.09       -0.64      2.83 o 
   1  -4  11        1.06        1.73      2.53 o 
   2  -4  11        1.53        0.47      2.95 o 
   3  -4  11        3.47       -0.76      2.89 o 
  -2  -3  11       16.91       21.34      4.48 o 
  -1  -3  11       39.07       46.36      5.84 o 
   0  -3  11       33.05       38.03      5.69 o 
   1  -3  11       65.17       60.55      5.31 o 
   2  -3  11       30.72       23.08      4.73 o 
   3  -3  11       44.34       57.33      7.96 o 
  -3  -2  11        2.23        6.82      3.23 o 
  -2  -2  11        3.20        0.65      2.84 o 
  -1  -2  11        0.82        1.27      2.41 o 
   0  -2  11       10.72        8.79      3.10 o 
   1  -2  11        0.98        0.93      2.54 o 
   2  -2  11        2.80        0.65      2.82 o 
   3  -2  11        3.28        0.15      1.86 o 
  -3  -1  11       11.62       13.05      3.72 o 
  -2  -1  11       18.73       23.44      4.54 o 
  -1  -1  11       42.28       33.04      4.99 o 
   0  -1  11       31.17       35.73      4.94 o 
   1  -1  11       33.83       29.64      4.69 o 
   2  -1  11        3.59        2.77      2.02 o 
   3  -1  11        6.23        7.55      2.42 o 
  -3   0  11        6.69        6.23      2.95 o 
  -2   0  11        0.68       -0.22      2.26 o 
  -1   0  11       14.67       16.89      3.62 o 
   0   0  11        2.02       -1.43      2.37 o 
   1   0  11       31.21       28.07      4.58 o 
   2   0  11       41.38       32.87      4.11 o 
  -3   1  11       23.99       37.94      5.43 o 
  -2   1  11       41.11       37.66      5.66 o 
  -1   1  11       18.77       19.35      4.06 o 
   0   1  11       10.68       15.14      3.79 o 
   1   1  11        6.27        0.51      1.90 o 
   2   1  11        0.73       -0.62      4.13 o 
  -3   2  11        0.00        1.04      2.42 o 
  -2   2  11        0.20        2.76      2.99 o 
  -1   2  11        8.78        6.78      3.07 o 
   0   2  11       10.13        3.51      3.00 o 
   1   2  11       15.13        8.60      4.47 o 
   0  -2  12        0.55        0.24      2.80 o 
   1  -2  12        2.59        4.01      3.34 o 
  -1  -1  12        1.92        2.60      2.98 o 
   0  -1  12        4.22        0.93      2.98 o 
   1  -1  12        1.12       -2.51      2.70 o 
  -1   0  12        4.94        1.64      2.90 o 
   0   0  12        0.38       -3.39      2.43 o 
                                                 
